# Supplementary material for: Correlations among the maternal healthcare services in Bangladesh: An application of joint modelling technique
Source: Heliyon. 2023 Nov 24;9(12):e22453. doi: 10.1016/j.heliyon.2023.e22453 (PMC10711026; doi:10.1016/j.heliyon.2023.e22453)
Supplement: Multimedia component 1 [file mmc1.txt]

/*********** Final model ************/ MR4 pregnancy related complications
LIBNAME CLS 'C:\Users\.....\Data analysis';
PROC IMPORT DATAFILE='C:\Users\.....\Data analysis\Data_in_Brief_Joint_modelling.csv' OUT=data;
run; 
proc contents data=data;
run;   
/*Data exploration*/
proc means data=data; 
var anc Caesar_Dummy Delivery_Private_Sector; 
run; 
proc freq data=data;
table Deliver_Place*Caesar_Dummy; 
run;
proc tabulate data=data; 
class anc Caesar_Dummy Delivery_Private_Sector Dhaka Barishal Chattogram Khulna Mymenshing Rajshahi Rangpur Sylhet RURAL POOR_HH MUSLIM At_Most_Primary HH_Head_At_Most_Primary Women_MM;
table anc Caesar_Dummy Delivery_Private_Sector Dhaka Barishal Chattogram Khulna Mymenshing Rajshahi Rangpur Sylhet RURAL POOR_HH MUSLIM At_Most_Primary HH_Head_At_Most_Primary Women_MM, (n pctn); 
run; 
proc freq data=data; 
table HH7*Delivery_Private_Sector RURAL*Delivery_Private_Sector MUSLIM*Delivery_Private_Sector windex5*Delivery_Private_Sector welevel*Delivery_Private_Sector helevel*Delivery_Private_Sector Women_MM*Delivery_Private_Sector/nopercent nocol testp=(50 25 25); 
run;
proc freq data=data; 
table HH7*Delivery_Private_Sector RURAL*Delivery_Private_Sector MUSLIM*Delivery_Private_Sector windex5*Delivery_Private_Sector welevel*Delivery_Private_Sector helevel*Delivery_Private_Sector Women_MM*Delivery_Private_Sector/nopercent nocol testp=(50 25 25); 
run;
proc anova data=data;
class RURAL;
model ANC = RURAL;
means RURAL;
run;
proc ttest data=data; 
class Delivery_Private_Sector; 
var Age_at_frist_birth; 
run;
proc ttest data=data; 
class Caesar_Dummy; 
var Age_at_frist_birth; 
run;
proc means data=data; 
var Age_at_frist_birth; 
run;
proc corr data=data sscp cov plots KENDALL;
var Delivery_Private_Sector anc Caesar_Dummy;
run;
/*Data preperation*/
data joint;
set data;
response = (Caesar_Dummy=1);
keep WM1 response Dhaka Barishal Chattogram Khulna Mymenshing Rajshahi Rangpur RURAL POOR_HH MUSLIM Age_at_frist_birth At_Most_Primary HH_Head_At_Most_Primary Women_MM;
run;
data joint;
set joint;
group = 1;
run; 
data joint1;
set data;
response = (Delivery_Private_Sector=1);
keep WM1 response Dhaka Barishal Chattogram Khulna Mymenshing Rajshahi Rangpur RURAL POOR_HH MUSLIM Age_at_frist_birth At_Most_Primary HH_Head_At_Most_Primary Women_MM;
run;
data joint1;
set joint1;
group = 2;
run;
data joint2;
set data;
response = ANC;
keep WM1 response Dhaka Barishal Chattogram Khulna Mymenshing Rajshahi Rangpur RURAL POOR_HH MUSLIM Age_at_frist_birth At_Most_Primary HH_Head_At_Most_Primary Women_MM;
run;
data joint2;
set joint2;
group = 3;
run;
proc APPEND BASE = joint data =joint1; 
run;
proc APPEND BASE = joint data = joint2; 
run;
/*Modellig by glimmix  Illiterate (REF='0') Primary (REF='0') Secondary (REF='0') Illiterate=b13 Primary=b14 Secondary=b15*/
/*To get starting values for binary (C-section) part in nlmixed*/
proc glimmix data=data method=quad NOCLPRINT NOITPRINT;
class WM1 Dhaka (REF='0') RURAL (REF='0') MUSLIM (REF='0') POOR_HH (REF='0') At_Most_Primary (REF='0') HH_Head_At_Most_Primary (REF='0')Women_MM (REF='0');
model Caesar_Dummy(event='1')=Dhaka RURAL MUSLIM POOR_HH At_Most_Primary HH_Head_At_Most_Primary  Women_MM Age_at_frist_birth / s dist=binary oddsratio;
random int / subject=WM1;
ods output ParameterEstimates = FixedEstimates1;
ods output CovParms=CovParms1;
covtest/wald;
run;
/*To get starting values for binary (Delivery place) part in nlmixed*/
proc glimmix data=data method=quad NOCLPRINT NOITPRINT;
class WM1 Dhaka (REF='0') RURAL (REF='0') MUSLIM (REF='0') POOR_HH (REF='0') At_Most_Primary (REF='0') HH_Head_At_Most_Primary (REF='0') Women_MM (REF='0');
model Delivery_Private_Sector(event='1')= Dhaka RURAL MUSLIM POOR_HH At_Most_Primary HH_Head_At_Most_Primary Women_MM Age_at_frist_birth / s dist=binary oddsratio;
random int / subject=WM1;
ods output ParameterEstimates = FixedEstimates2;
ods output CovParms=CovParms2; 
covtest/wald;
run;
/*To get starting values for count (ANC) part in nlmixed*/
proc glimmix data=data method=quad NOCLPRINT NOITPRINT;
class WM1 Dhaka (REF='0') RURAL (REF='0') MUSLIM (REF='0') POOR_HH (REF='0') At_Most_Primary (REF='0') HH_Head_At_Most_Primary (REF='0') Women_MM (REF='0');
model ANC=Dhaka RURAL MUSLIM POOR_HH At_Most_Primary HH_Head_At_Most_Primary Women_MM Age_at_frist_birth / s dist=Poisson link=log oddsratio;
random int / subject=WM1;
ods output ParameterEstimates = FixedEstimates3;
ods output CovParms=CovParms3; 
covtest/wald;
run;
PROC SORT DATA=joint; 
BY WM1;
RUN; 
/*Full model by nlmixed: Estimates from Glimmix model*/
proc nlmixed data=joint TECH =DBLDOG;
*parms b11=-1.4862 b12=-0.1506 b13=-0.7633 b14=-0.1878 b15=0.07429 b16=-0.8890 b17=0.6115 b18=-0.4220
	  b21=-1.0806 b22=0.01174 b23=-0.8641 b24=-0.2198 b25=0.04969 b26=-0.9341 b27=0.6104 b28=-0.3498
      b31=1.0163 b32=-0.1806 b33=-0.2702 b34=0.02266 b35=0.01300 b36=-0.3011 b37=0.1908 b38=-0.1338
      d11=0.5388 d12=0.5322 d22=0.6119 d13=0.1571 d23=0.1134 d33=0.1051; 
parms b11=-1.5170 b12=0.4094 b14=-0.1236 b15=-0.2187 b16=1 b17=1 b18=-0.4323 b19=0.5860 b110=0.07319
  	  b21=-1.1098 b22=0.3240 b24=0.03333 b25=-0.2431 b26=-0.8393 b27=-0.9470 b28=1 b29=0.5903 b210=0.04855 
	  b31=1.0206 b32=-0.03051 b34=-0.1829 b35=0.02458 b36=-0.2722 b37=-0.3003 b38=-0.1333 b39=0.1923 b310=0.01307 
      d11=0.5097 d12=0.5027 d22=0.6119 d13=0.1865 d23=0.1393 d33=0.1050; 
*parms b11=-1.2439 b12=0.2313 b13=-0.6835 b14=-0.1551 b15=-0.2567 b16=-0.8005 b17=-0.8877 b18=-0.4335 b19=0.5518 b110=0.07333
  	  b21=-0.9194 b22=0.2031 b23=-0.4674 b24=0.009392 b25=-0.2686 b26=-0.8896 b27=-0.9362 b28=-0.3594 b29=0.5645 b210=0.04859 
	  b31=1.0688 b32=-0.06023 b33=-0.1205 b34=-0.1907 b35=0.01788 b36=-0.2811 b37=-0.2981 b38=-0.1335 b39=0.1873 b310=0.01303 
      d11=0.4312 d12=0 d22=0.5852 d13=0	d23=0 d33=0.1683; 
*parms b11=-1.6979 b12=0.6046 b13=-0.3019 b14=1.0072 b15=0.5638 b16=-0.1561 b17=-0.7612 b18=-0.2834 b19=0.07920 b110=-0.8351 b111=0.5024 b112=-0.4295
	  b21=-1.4071 b22=0.6121 b23=-0.04943 b24=1.0987 b25=0.5990 b26=0.008980 b27=-0.8451 b28=-0.2932 b29=0.05431 b210=-0.8865 b211=0.5141 b212=-0.3522
      b31=1.0185 b32=-0.01611 b33=-0.07680 b34=0.1761 b35=-0.02363 b36=-0.1912 b37=-0.2748 b38=0.01781 b39=0.01336 b310=-0.2921 b311=0.1847 b312=-0.1324
      d11=0.3479 d12=0.3710	d22=0.4810	d13=0.06353	d23=0.03996	d33=0.1001;
BOUNDS D11 >=0, D22 >=0, D33 >=0;
if group=1 then do; 
*mu1=b11+b12*RURAL+b13*POOR_HH+b14*MUSLIM+b15*Age_at_frist_birth+b16*At_Most_Primary+b17*Women_MM+b18*HH_Head_At_Most_Primary+b1;
mu1=b11+b12*Dhaka+b14*RURAL+b15*MUSLIM+b16*POOR_HH+b17*At_Most_Primary+b18*HH_Head_At_Most_Primary+b19*Women_MM+b110*Age_at_frist_birth+b1;  
*mu1=b11+b12*Dhaka+b13*Chattogram+b14*RURAL+b15*MUSLIM+b16*POOR_HH+b17*At_Most_Primary+b18*HH_Head_At_Most_Primary+b19*Women_MM+b110*Age_at_frist_birth+b1; 
*mu1=b11+b12*Dhaka+b13*Chattogram+b14*Khulna+b15*Rajshahi+b16*RURAL+b17*POOR_HH+b18*MUSLIM+b19*Age_at_frist_birth+b110*At_Most_Primary+b111*Women_MM+b112*HH_Head_At_Most_Primary+b1; 
p1 = exp(mu1)/(1+exp(mu1)); 
dens = (p1**response)*((1-p1)**(1-response));
ll = log(dens);
end;
else if group =2 then do;  
*mu2=b21+b22*RURAL+b23*POOR_HH+b24*MUSLIM+b25*Age_at_frist_birth+b26*At_Most_Primary+b27*Women_MM+b28*HH_Head_At_Most_Primary+b2;
mu2=b21+b22*Dhaka+b24*RURAL+b25*MUSLIM+b26*POOR_HH+b27*At_Most_Primary+b28*HH_Head_At_Most_Primary+b29*Women_MM+b210*Age_at_frist_birth+b2;
*mu2=b21+b22*Dhaka+b23*Chattogram+b24*RURAL+b25*MUSLIM+b26*POOR_HH+b27*At_Most_Primary+b28*HH_Head_At_Most_Primary+b29*Women_MM+b210*Age_at_frist_birth+b2;
*mu2=b21+b22*Dhaka+b23*Chattogram+b24*Khulna+b25*Rajshahi+b26*RURAL+b27*POOR_HH+b28*MUSLIM+b29*Age_at_frist_birth+b210*At_Most_Primary+b211*Women_MM+b212*HH_Head_At_Most_Primary+b2;
p2 = exp(mu2)/(1+exp(mu2)); 
dens = (p2**response)*((1-p2)**(1-response));
ll = log(dens);
end;
else if group =3 then do;
*mu3=b31+b32*RURAL+b33*POOR_HH+b34*MUSLIM+b35*Age_at_frist_birth+b36*At_Most_Primary+b37*Women_MM+b38*HH_Head_At_Most_Primary+b3;
mu3=b31+b32*Dhaka+b34*RURAL+b35*MUSLIM+b36*POOR_HH+b37*At_Most_Primary+b38*HH_Head_At_Most_Primary+b39*Women_MM+b310*Age_at_frist_birth+b3; 
*mu3=b31+b32*Dhaka+b33*Chattogram+b34*RURAL+b35*MUSLIM+b36*POOR_HH+b37*At_Most_Primary+b38*HH_Head_At_Most_Primary+b39*Women_MM+b310*Age_at_frist_birth+b3; 
*mu3=b31+b32*Dhaka+b33*Chattogram+b34*Khulna+b35*Rajshahi+b36*RURAL+b37*POOR_HH+b38*MUSLIM+b39*Age_at_frist_birth+b310*At_Most_Primary+b311*Women_MM+b312*HH_Head_At_Most_Primary+b3; 
p3=exp(mu3);
ll = response*log(p3)-p3-lgamma(response + 1);
end; 
model response ~ general(ll);
RANDOM b1 b2 b3 ~ NORMAL([0,0,0], [D11,D12,D22,D13,D23,D33]) SUBJECT=WM1; 
ESTIMATE 'CORR_SU' (D12/(SQRT(D11)*SQRT(D22)));
ESTIMATE 'CORR_SW' (D13/(SQRT(D11)*SQRT(D33)));
ESTIMATE 'CORR_UW' (D23/(SQRT(D22)*SQRT(D33)));
ESTIMATE 'JOINT CORR_SU' ((D12*10.82323)/((SQRT(10.82323*D11+3.289868)*SQRT(10.82323*D22+3.289868))));
ESTIMATE 'JOINT CORR_SW' ((D13*10.82323)/((SQRT(10.82323*D11+3.289868)*SQRT(10.82323*D33+3.289868))));
ESTIMATE 'JOINT CORR_UW' ((D23*10.82323)/((SQRT(10.82323*D22+3.289868)*SQRT(10.82323*D33+3.289868))));
run;
