# Supplementary material for: Correlations among the maternal healthcare services in Bangladesh: An application of joint modelling technique
Source: Heliyon. 2023 Nov 24;9(12):e22453. doi: 10.1016/j.heliyon.2023.e22453 (PMC10711026; doi:10.1016/j.heliyon.2023.e22453)
Supplement: Multimedia component 2 [file mmc2.csv]

WM1	RURAL	Barishal	Chattogram	Dhaka	Khulna	Mymenshing	Rajshahi	Rangpur	Age_at_frist_birth	Women_MM	MUSLIM	At_Most_Primary	HH_Head_At_Most_Primary	POOR_HH	response	group
1	0	1	0	0	0	0	0	0	22	1	1	0	0	0	0	1
1	0	1	0	0	0	0	0	0	22	1	1	0	0	0	0	1
1	0	1	0	0	0	0	0	0	23	0	1	0	1	1	0	1
2	0	1	0	0	0	0	0	0	24	1	1	1	1	1	0	1
2	0	1	0	0	0	0	0	0	23	0	1	0	1	1	0	1
2	0	1	0	0	0	0	0	0	17	0	1	1	1	1	0	1
3	0	1	0	0	0	0	0	0	21	1	1	0	0	1	1	1
3	0	1	0	0	0	0	0	0	21	0	1	0	0	1	1	1
4	0	1	0	0	0	0	0	0	18	1	1	0	0	0	1	1
4	0	1	0	0	0	0	0	0	16	1	0	0	0	0	1	1
5	0	1	0	0	0	0	0	0	19	1	1	1	0	0	0	1
5	0	1	0	0	0	0	0	0	30	1	1	0	1	0	0	1
5	0	1	0	0	0	0	0	0	20	1	1	0	1	0	0	1
6	0	1	0	0	0	0	0	0	22	0	1	0	0	1	0	1
7	1	1	0	0	0	0	0	0	20	1	1	0	0	0	0	1
7	1	1	0	0	0	0	0	0	18	0	1	1	1	1	0	1
7	1	1	0	0	0	0	0	0	19	0	1	1	1	1	0	1
7	1	1	0	0	0	0	0	0	15	0	1	1	1	1	0	1
7	1	1	0	0	0	0	0	0	21	0	1	0	0	1	1	1
8	1	1	0	0	0	0	0	0	19	1	1	1	1	1	0	1
8	1	1	0	0	0	0	0	0	20	0	1	0	0	1	1	1
8	1	1	0	0	0	0	0	0	23	0	1	0	0	1	1	1
8	1	1	0	0	0	0	0	0	15	0	1	1	1	1	0	1
8	1	1	0	0	0	0	0	0	18	0	1	1	1	1	0	1
8	1	1	0	0	0	0	0	0	21	0	1	0	0	1	0	1
9	1	1	0	0	0	0	0	0	18	0	1	1	1	1	0	1
9	1	1	0	0	0	0	0	0	22	1	1	0	1	1	1	1
10	1	1	0	0	0	0	0	0	20	0	1	1	1	1	0	1
10	1	1	0	0	0	0	0	0	24	0	1	1	1	1	1	1
10	1	1	0	0	0	0	0	0	25	0	1	1	1	1	0	1
10	1	1	0	0	0	0	0	0	19	0	1	0	1	1	0	1
10	1	1	0	0	0	0	0	0	17	0	1	1	1	1	0	1
10	1	1	0	0	0	0	0	0	20	0	1	0	0	1	0	1
10	1	1	0	0	0	0	0	0	17	0	1	1	1	1	0	1
11	1	1	0	0	0	0	0	0	16	0	1	1	1	1	0	1
11	1	1	0	0	0	0	0	0	24	0	1	0	0	1	0	1
12	1	1	0	0	0	0	0	0	21	0	1	1	0	1	0	1
12	1	1	0	0	0	0	0	0	17	0	1	0	1	1	0	1
12	1	1	0	0	0	0	0	0	31	0	1	1	1	1	0	1
12	1	1	0	0	0	0	0	0	18	0	1	0	1	0	0	1
13	1	1	0	0	0	0	0	0	19	0	1	1	1	1	0	1
13	1	1	0	0	0	0	0	0	18	0	1	0	1	1	0	1
13	1	1	0	0	0	0	0	0	22	1	1	0	1	1	0	1
14	1	1	0	0	0	0	0	0	18	0	1	0	0	1	0	1
14	1	1	0	0	0	0	0	0	17	1	0	1	1	1	0	1
14	1	1	0	0	0	0	0	0	20	0	1	0	1	1	0	1
14	1	1	0	0	0	0	0	0	25	1	1	0	0	0	1	1
14	1	1	0	0	0	0	0	0	21	1	0	0	1	0	0	1
14	1	1	0	0	0	0	0	0	19	0	1	1	0	1	1	1
14	1	1	0	0	0	0	0	0	18	0	1	1	1	1	0	1
15	1	1	0	0	0	0	0	0	21	0	1	1	1	1	1	1
15	1	1	0	0	0	0	0	0	19	0	1	0	1	1	0	1
15	1	1	0	0	0	0	0	0	16	1	1	0	0	0	0	1
15	1	1	0	0	0	0	0	0	18	0	1	1	1	1	0	1
16	1	1	0	0	0	0	0	0	26	0	1	0	0	0	1	1
17	1	1	0	0	0	0	0	0	24	1	1	1	1	1	0	1
17	1	1	0	0	0	0	0	0	20	0	1	1	1	1	0	1
17	1	1	0	0	0	0	0	0	18	0	1	1	1	1	0	1
17	1	1	0	0	0	0	0	0	21	0	1	0	1	0	1	1
17	1	1	0	0	0	0	0	0	20	0	1	1	0	1	0	1
17	1	1	0	0	0	0	0	0	18	1	1	0	0	1	0	1
18	1	1	0	0	0	0	0	0	18	1	0	0	0	1	0	1
18	1	1	0	0	0	0	0	0	25	0	1	1	1	1	0	1
18	1	1	0	0	0	0	0	0	19	0	1	1	1	1	0	1
19	1	1	0	0	0	0	0	0	18	0	1	0	0	0	0	1
20	1	1	0	0	0	0	0	0	18	0	1	0	1	0	0	1
20	1	1	0	0	0	0	0	0	16	0	1	1	1	1	0	1
21	1	1	0	0	0	0	0	0	21	1	1	0	0	0	0	1
21	1	1	0	0	0	0	0	0	18	0	1	1	1	1	0	1
22	1	1	0	0	0	0	0	0	20	0	1	1	0	1	0	1
23	1	1	0	0	0	0	0	0	22	0	1	1	1	1	0	1
23	1	1	0	0	0	0	0	0	23	0	0	0	1	1	1	1
23	1	1	0	0	0	0	0	0	19	1	1	0	1	1	0	1
23	1	1	0	0	0	0	0	0	20	1	1	0	1	0	0	1
23	1	1	0	0	0	0	0	0	24	0	1	1	1	1	0	1
24	1	1	0	0	0	0	0	0	18	0	1	0	0	1	0	1
25	1	1	0	0	0	0	0	0	20	0	1	0	1	1	0	1
25	1	1	0	0	0	0	0	0	20	0	1	0	1	1	0	1
25	1	1	0	0	0	0	0	0	18	0	1	0	1	1	1	1
26	1	1	0	0	0	0	0	0	25	0	1	0	0	1	0	1
27	1	1	0	0	0	0	0	0	25	1	1	0	0	0	1	1
27	1	1	0	0	0	0	0	0	18	0	1	1	1	1	1	1
27	1	1	0	0	0	0	0	0	18	0	1	1	1	1	0	1
27	1	1	0	0	0	0	0	0	20	1	1	0	1	0	0	1
28	1	1	0	0	0	0	0	0	19	1	1	0	1	1	1	1
28	1	1	0	0	0	0	0	0	17	0	1	1	1	1	1	1
29	1	1	0	0	0	0	0	0	19	1	1	0	1	1	0	1
29	1	1	0	0	0	0	0	0	22	0	1	0	1	1	0	1
30	1	1	0	0	0	0	0	0	20	0	1	1	1	1	0	1
30	1	1	0	0	0	0	0	0	23	1	1	0	1	0	1	1
30	1	1	0	0	0	0	0	0	21	0	1	1	1	1	0	1
31	1	1	0	0	0	0	0	0	29	0	1	0	1	0	0	1
31	1	1	0	0	0	0	0	0	19	0	1	0	0	0	0	1
31	1	1	0	0	0	0	0	0	20	1	1	0	0	0	0	1
32	1	1	0	0	0	0	0	0	21	1	1	0	0	0	1	1
32	1	1	0	0	0	0	0	0	32	1	1	0	0	0	1	1
32	1	1	0	0	0	0	0	0	20	1	1	0	1	0	0	1
32	1	1	0	0	0	0	0	0	23	1	1	0	1	0	1	1
32	1	1	0	0	0	0	0	0	20	1	1	0	0	0	1	1
33	1	1	0	0	0	0	0	0	21	1	1	0	1	0	1	1
34	1	1	0	0	0	0	0	0	20	0	1	1	0	1	0	1
34	1	1	0	0	0	0	0	0	22	0	1	1	0	0	0	1
34	1	1	0	0	0	0	0	0	17	0	1	0	1	1	1	1
35	1	1	0	0	0	0	0	0	23	1	1	1	1	1	0	1
35	1	1	0	0	0	0	0	0	15	1	1	0	1	1	0	1
35	1	1	0	0	0	0	0	0	19	1	1	1	1	1	0	1
36	1	1	0	0	0	0	0	0	15	0	1	0	0	1	0	1
36	1	1	0	0	0	0	0	0	22	0	1	0	1	1	0	1
36	1	1	0	0	0	0	0	0	16	0	1	1	1	1	0	1
36	1	1	0	0	0	0	0	0	26	0	1	0	0	1	0	1
36	1	1	0	0	0	0	0	0	24	0	1	0	1	1	0	1
36	1	1	0	0	0	0	0	0	19	0	1	0	1	1	0	1
36	1	1	0	0	0	0	0	0	16	0	1	1	1	1	0	1
37	1	1	0	0	0	0	0	0	35	1	1	0	1	0	1	1
38	1	1	0	0	0	0	0	0	19	0	1	0	1	1	1	1
38	1	1	0	0	0	0	0	0	19	0	1	1	1	1	0	1
39	1	1	0	0	0	0	0	0	17	1	1	1	0	1	0	1
40	1	1	0	0	0	0	0	0	22	0	1	1	1	1	0	1
41	1	1	0	0	0	0	0	0	19	1	1	0	0	1	0	1
41	1	1	0	0	0	0	0	0	20	0	1	0	0	0	0	1
42	1	1	0	0	0	0	0	0	19	0	1	1	1	1	0	1
42	1	1	0	0	0	0	0	0	19	0	0	0	1	1	0	1
42	1	1	0	0	0	0	0	0	17	0	1	1	1	1	0	1
42	1	1	0	0	0	0	0	0	17	0	0	1	1	1	0	1
43	1	1	0	0	0	0	0	0	20	0	1	1	1	1	0	1
43	1	1	0	0	0	0	0	0	19	0	1	0	0	1	1	1
43	1	1	0	0	0	0	0	0	18	1	1	0	0	0	1	1
44	1	1	0	0	0	0	0	0	17	0	1	1	1	1	0	1
44	1	1	0	0	0	0	0	0	19	0	1	1	1	1	0	1
45	1	1	0	0	0	0	0	0	22	0	1	0	0	1	0	1
45	1	1	0	0	0	0	0	0	22	0	1	0	0	1	0	1
45	1	1	0	0	0	0	0	0	24	0	1	0	0	1	0	1
46	1	1	0	0	0	0	0	0	21	0	1	0	0	1	1	1
47	1	1	0	0	0	0	0	0	21	1	1	0	0	1	0	1
48	1	1	0	0	0	0	0	0	19	0	1	0	0	1	0	1
49	1	1	0	0	0	0	0	0	19	0	1	0	1	1	0	1
49	1	1	0	0	0	0	0	0	19	0	1	0	1	1	1	1
49	1	1	0	0	0	0	0	0	19	0	1	1	1	1	0	1
49	1	1	0	0	0	0	0	0	16	0	1	1	1	1	0	1
50	1	1	0	0	0	0	0	0	19	0	1	0	0	0	0	1
50	1	1	0	0	0	0	0	0	20	0	1	1	1	1	0	1
50	1	1	0	0	0	0	0	0	26	0	1	0	0	1	0	1
51	0	1	0	0	0	0	0	0	19	0	1	0	0	0	1	1
51	0	1	0	0	0	0	0	0	21	1	1	0	0	0	1	1
52	0	1	0	0	0	0	0	0	19	1	0	0	0	0	0	1
52	0	1	0	0	0	0	0	0	18	1	1	0	0	0	1	1
53	0	1	0	0	0	0	0	0	21	0	1	0	0	0	0	1
53	0	1	0	0	0	0	0	0	20	0	1	0	0	0	0	1
53	0	1	0	0	0	0	0	0	18	0	1	0	0	1	1	1
54	0	1	0	0	0	0	0	0	14	0	1	0	0	0	1	1
54	0	1	0	0	0	0	0	0	20	1	1	0	0	0	1	1
54	0	1	0	0	0	0	0	0	15	1	1	0	1	0	1	1
55	0	1	0	0	0	0	0	0	20	1	1	0	0	0	1	1
56	0	1	0	0	0	0	0	0	24	1	1	0	0	0	1	1
56	0	1	0	0	0	0	0	0	27	1	1	0	1	0	1	1
56	0	1	0	0	0	0	0	0	18	1	1	1	1	0	0	1
58	0	1	0	0	0	0	0	0	22	0	1	1	0	0	0	1
58	0	1	0	0	0	0	0	0	19	1	1	0	0	0	0	1
58	0	1	0	0	0	0	0	0	24	0	1	0	0	0	1	1
59	0	1	0	0	0	0	0	0	18	1	0	0	1	0	0	1
60	0	1	0	0	0	0	0	0	14	0	1	1	0	1	0	1
60	0	1	0	0	0	0	0	0	17	0	1	0	1	1	0	1
60	0	1	0	0	0	0	0	0	19	1	1	0	0	0	0	1
61	0	1	0	0	0	0	0	0	19	0	1	0	1	1	0	1
61	0	1	0	0	0	0	0	0	21	1	1	0	1	0	0	1
62	1	1	0	0	0	0	0	0	16	0	0	0	0	1	1	1
63	1	1	0	0	0	0	0	0	15	0	1	0	0	1	1	1
63	1	1	0	0	0	0	0	0	25	0	0	0	0	1	0	1
64	1	1	0	0	0	0	0	0	18	1	1	0	0	1	0	1
64	1	1	0	0	0	0	0	0	21	1	1	0	0	0	1	1
66	1	1	0	0	0	0	0	0	26	0	1	0	1	1	0	1
66	1	1	0	0	0	0	0	0	21	1	1	0	0	1	0	1
67	1	1	0	0	0	0	0	0	20	1	1	0	0	0	0	1
67	1	1	0	0	0	0	0	0	19	1	1	1	0	0	1	1
67	1	1	0	0	0	0	0	0	18	1	1	0	1	1	0	1
67	1	1	0	0	0	0	0	0	15	0	1	0	1	1	0	1
69	1	1	0	0	0	0	0	0	27	0	1	1	1	1	0	1
69	1	1	0	0	0	0	0	0	20	0	1	0	1	1	0	1
69	1	1	0	0	0	0	0	0	20	1	1	0	1	0	0	1
69	1	1	0	0	0	0	0	0	18	1	1	0	1	0	0	1
69	1	1	0	0	0	0	0	0	20	1	1	1	1	1	0	1
70	1	1	0	0	0	0	0	0	27	1	1	0	1	0	1	1
70	1	1	0	0	0	0	0	0	19	1	1	0	0	0	0	1
70	1	1	0	0	0	0	0	0	19	1	1	0	1	1	0	1
71	1	1	0	0	0	0	0	0	21	0	1	0	0	0	0	1
71	1	1	0	0	0	0	0	0	22	0	1	0	1	1	0	1
73	1	1	0	0	0	0	0	0	16	0	1	0	1	1	0	1
73	1	1	0	0	0	0	0	0	20	0	1	0	1	1	0	1
74	1	1	0	0	0	0	0	0	27	1	0	0	0	1	1	1
76	1	1	0	0	0	0	0	0	23	1	1	0	1	0	1	1
77	1	1	0	0	0	0	0	0	18	1	0	0	0	0	1	1
77	1	1	0	0	0	0	0	0	21	0	1	0	1	1	0	1
77	1	1	0	0	0	0	0	0	21	1	1	0	1	0	1	1
78	1	1	0	0	0	0	0	0	20	0	1	0	0	0	1	1
78	1	1	0	0	0	0	0	0	20	1	0	0	1	0	1	1
78	1	1	0	0	0	0	0	0	19	0	1	0	0	0	1	1
78	1	1	0	0	0	0	0	0	18	0	0	1	1	1	0	1
80	1	1	0	0	0	0	0	0	22	1	1	0	1	0	0	1
80	1	1	0	0	0	0	0	0	19	1	1	0	1	1	0	1
81	1	1	0	0	0	0	0	0	15	0	1	0	1	1	0	1
81	1	1	0	0	0	0	0	0	18	0	1	1	1	1	0	1
81	1	1	0	0	0	0	0	0	18	0	1	0	0	1	0	1
82	1	1	0	0	0	0	0	0	20	0	1	0	1	1	0	1
82	1	1	0	0	0	0	0	0	18	0	1	1	1	1	0	1
83	1	1	0	0	0	0	0	0	24	0	1	0	1	1	0	1
83	1	1	0	0	0	0	0	0	16	0	1	0	0	1	0	1
83	1	1	0	0	0	0	0	0	19	0	1	0	1	1	0	1
83	1	1	0	0	0	0	0	0	22	0	1	1	1	1	0	1
85	1	1	0	0	0	0	0	0	24	1	1	0	0	0	0	1
85	1	1	0	0	0	0	0	0	18	0	1	1	1	1	1	1
85	1	1	0	0	0	0	0	0	18	1	1	0	0	1	0	1
86	1	1	0	0	0	0	0	0	14	0	1	1	1	1	0	1
87	1	1	0	0	0	0	0	0	19	0	1	1	1	1	0	1
88	1	1	0	0	0	0	0	0	17	1	1	1	1	0	1	1
89	1	1	0	0	0	0	0	0	20	0	1	0	0	1	1	1
90	1	1	0	0	0	0	0	0	17	0	1	1	1	1	0	1
90	1	1	0	0	0	0	0	0	24	0	1	1	1	1	0	1
90	1	1	0	0	0	0	0	0	19	0	1	1	1	1	0	1
91	1	1	0	0	0	0	0	0	20	0	1	0	1	0	0	1
91	1	1	0	0	0	0	0	0	20	0	1	0	1	0	0	1
91	1	1	0	0	0	0	0	0	19	0	1	0	1	1	1	1
91	1	1	0	0	0	0	0	0	17	0	1	0	0	1	0	1
91	1	1	0	0	0	0	0	0	20	0	1	0	1	1	0	1
92	1	1	0	0	0	0	0	0	20	0	1	0	1	1	0	1
92	1	1	0	0	0	0	0	0	19	0	1	0	0	1	0	1
92	1	1	0	0	0	0	0	0	15	1	1	0	1	0	0	1
92	1	1	0	0	0	0	0	0	24	0	1	1	1	1	0	1
92	1	1	0	0	0	0	0	0	23	0	1	1	1	1	0	1
93	1	1	0	0	0	0	0	0	22	0	1	1	1	1	0	1
94	1	1	0	0	0	0	0	0	15	1	1	0	0	1	0	1
94	1	1	0	0	0	0	0	0	18	0	1	1	1	1	0	1
95	1	1	0	0	0	0	0	0	20	0	1	0	0	1	0	1
95	1	1	0	0	0	0	0	0	21	0	1	0	0	1	0	1
95	1	1	0	0	0	0	0	0	26	0	1	1	1	1	0	1
95	1	1	0	0	0	0	0	0	21	0	1	0	1	1	0	1
98	1	1	0	0	0	0	0	0	17	1	0	0	0	0	1	1
100	1	1	0	0	0	0	0	0	24	0	1	0	1	1	0	1
100	1	1	0	0	0	0	0	0	20	1	1	0	1	0	1	1
100	1	1	0	0	0	0	0	0	21	0	1	0	0	1	0	1
101	0	1	0	0	0	0	0	0	25	0	1	0	0	0	0	1
101	0	1	0	0	0	0	0	0	31	1	1	0	1	0	0	1
101	0	1	0	0	0	0	0	0	19	1	1	0	0	0	0	1
101	0	1	0	0	0	0	0	0	23	0	1	0	0	0	1	1
101	0	1	0	0	0	0	0	0	23	0	1	0	1	0	1	1
102	0	1	0	0	0	0	0	0	19	0	1	0	1	0	0	1
102	0	1	0	0	0	0	0	0	19	0	1	0	0	0	1	1
102	0	1	0	0	0	0	0	0	20	0	1	0	0	1	0	1
102	0	1	0	0	0	0	0	0	16	0	1	1	1	1	0	1
103	0	1	0	0	0	0	0	0	19	0	0	0	0	1	0	1
103	0	1	0	0	0	0	0	0	20	1	0	0	0	0	0	1
103	0	1	0	0	0	0	0	0	19	1	1	0	1	1	0	1
103	0	1	0	0	0	0	0	0	18	1	1	0	0	0	1	1
104	0	1	0	0	0	0	0	0	19	1	0	0	0	1	0	1
104	0	1	0	0	0	0	0	0	19	1	1	1	1	0	0	1
104	0	1	0	0	0	0	0	0	17	1	0	0	1	0	0	1
104	0	1	0	0	0	0	0	0	19	0	1	0	1	1	0	1
105	0	1	0	0	0	0	0	0	17	0	1	1	1	1	0	1
105	0	1	0	0	0	0	0	0	19	0	1	1	1	1	0	1
105	0	1	0	0	0	0	0	0	21	1	1	0	0	1	0	1
105	0	1	0	0	0	0	0	0	19	0	1	0	1	1	0	1
105	0	1	0	0	0	0	0	0	14	0	1	0	0	1	0	1
105	0	1	0	0	0	0	0	0	16	0	1	0	1	1	0	1
105	0	1	0	0	0	0	0	0	18	0	1	0	1	0	1	1
105	0	1	0	0	0	0	0	0	18	1	1	0	1	0	0	1
106	0	1	0	0	0	0	0	0	27	1	1	0	0	0	1	1
106	0	1	0	0	0	0	0	0	18	1	1	1	0	0	0	1
107	0	1	0	0	0	0	0	0	18	0	0	0	1	1	0	1
107	0	1	0	0	0	0	0	0	21	0	1	1	1	1	0	1
107	0	1	0	0	0	0	0	0	19	0	1	0	0	1	0	1
107	0	1	0	0	0	0	0	0	21	1	0	1	1	0	0	1
108	1	1	0	0	0	0	0	0	23	0	1	0	1	1	0	1
109	1	1	0	0	0	0	0	0	18	0	1	1	1	0	0	1
109	1	1	0	0	0	0	0	0	23	1	1	0	0	0	1	1
110	1	1	0	0	0	0	0	0	25	0	1	0	1	1	0	1
110	1	1	0	0	0	0	0	0	18	0	1	0	1	1	0	1
111	1	1	0	0	0	0	0	0	20	0	1	0	1	1	0	1
111	1	1	0	0	0	0	0	0	18	0	1	1	1	0	0	1
111	1	1	0	0	0	0	0	0	19	0	1	0	1	0	0	1
111	1	1	0	0	0	0	0	0	30	0	1	0	1	1	0	1
111	1	1	0	0	0	0	0	0	17	0	1	1	1	1	0	1
112	1	1	0	0	0	0	0	0	20	0	1	1	1	1	0	1
112	1	1	0	0	0	0	0	0	21	0	1	0	1	1	0	1
112	1	1	0	0	0	0	0	0	23	0	1	1	1	1	0	1
112	1	1	0	0	0	0	0	0	18	0	1	0	0	0	0	1
112	1	1	0	0	0	0	0	0	19	0	1	1	1	1	0	1
112	1	1	0	0	0	0	0	0	15	0	1	1	1	1	0	1
113	1	1	0	0	0	0	0	0	20	0	1	1	1	1	0	1
113	1	1	0	0	0	0	0	0	15	0	1	1	1	1	0	1
113	1	1	0	0	0	0	0	0	20	0	1	1	1	1	0	1
113	1	1	0	0	0	0	0	0	16	0	1	1	1	1	0	1
114	1	1	0	0	0	0	0	0	17	0	1	0	1	1	0	1
114	1	1	0	0	0	0	0	0	25	0	1	0	1	1	0	1
114	1	1	0	0	0	0	0	0	24	0	1	0	1	1	0	1
115	1	1	0	0	0	0	0	0	22	0	1	1	1	1	0	1
115	1	1	0	0	0	0	0	0	23	0	1	1	1	1	0	1
115	1	1	0	0	0	0	0	0	17	0	1	0	1	1	0	1
115	1	1	0	0	0	0	0	0	18	0	1	0	1	0	0	1
116	1	1	0	0	0	0	0	0	25	0	1	0	1	1	0	1
117	1	1	0	0	0	0	0	0	23	0	1	1	1	1	0	1
117	1	1	0	0	0	0	0	0	23	0	1	0	1	1	0	1
117	1	1	0	0	0	0	0	0	15	0	1	0	0	1	0	1
118	1	1	0	0	0	0	0	0	21	0	1	1	1	1	0	1
118	1	1	0	0	0	0	0	0	19	0	1	1	1	1	0	1
118	1	1	0	0	0	0	0	0	20	0	1	1	1	1	0	1
119	1	1	0	0	0	0	0	0	20	0	1	1	1	0	0	1
119	1	1	0	0	0	0	0	0	18	0	1	1	1	1	0	1
120	1	1	0	0	0	0	0	0	23	1	1	0	0	0	0	1
120	1	1	0	0	0	0	0	0	20	0	1	1	1	1	0	1
121	1	1	0	0	0	0	0	0	18	1	1	1	1	1	0	1
121	1	1	0	0	0	0	0	0	21	0	1	0	1	1	0	1
122	1	1	0	0	0	0	0	0	20	0	1	0	0	1	0	1
122	1	1	0	0	0	0	0	0	16	0	1	1	1	0	0	1
122	1	1	0	0	0	0	0	0	17	0	1	0	0	1	0	1
122	1	1	0	0	0	0	0	0	21	0	1	0	0	1	0	1
122	1	1	0	0	0	0	0	0	17	0	1	1	1	1	0	1
123	1	1	0	0	0	0	0	0	21	0	1	0	1	1	1	1
123	1	1	0	0	0	0	0	0	19	0	1	1	1	1	0	1
123	1	1	0	0	0	0	0	0	17	1	1	1	1	1	0	1
123	1	1	0	0	0	0	0	0	17	0	1	1	0	1	0	1
124	1	1	0	0	0	0	0	0	18	0	1	0	0	0	0	1
124	1	1	0	0	0	0	0	0	20	1	1	0	0	0	1	1
125	1	1	0	0	0	0	0	0	27	0	1	1	0	0	0	1
125	1	1	0	0	0	0	0	0	23	1	1	0	0	0	1	1
125	1	1	0	0	0	0	0	0	17	1	1	0	1	1	0	1
125	1	1	0	0	0	0	0	0	17	0	1	0	1	1	0	1
126	1	1	0	0	0	0	0	0	16	0	1	0	1	1	0	1
126	1	1	0	0	0	0	0	0	22	0	1	0	1	1	0	1
127	1	1	0	0	0	0	0	0	20	0	1	0	1	1	0	1
127	1	1	0	0	0	0	0	0	17	0	1	0	1	1	0	1
127	1	1	0	0	0	0	0	0	20	0	1	1	1	1	0	1
128	1	1	0	0	0	0	0	0	16	0	1	0	1	1	0	1
128	1	1	0	0	0	0	0	0	17	0	1	1	1	1	0	1
128	1	1	0	0	0	0	0	0	22	0	1	0	0	0	0	1
128	1	1	0	0	0	0	0	0	29	0	1	0	0	1	0	1
128	1	1	0	0	0	0	0	0	17	0	1	0	1	1	0	1
129	1	1	0	0	0	0	0	0	17	0	1	0	1	0	0	1
129	1	1	0	0	0	0	0	0	21	0	1	0	1	0	0	1
129	1	1	0	0	0	0	0	0	19	0	1	0	1	1	0	1
129	1	1	0	0	0	0	0	0	17	0	1	1	1	1	0	1
129	1	1	0	0	0	0	0	0	22	0	1	0	1	0	1	1
129	1	1	0	0	0	0	0	0	19	0	1	0	1	0	0	1
130	1	1	0	0	0	0	0	0	28	0	1	1	1	1	0	1
130	1	1	0	0	0	0	0	0	18	0	1	1	0	1	0	1
130	1	1	0	0	0	0	0	0	23	0	1	0	1	1	0	1
130	1	1	0	0	0	0	0	0	21	0	1	0	1	1	1	1
131	1	1	0	0	0	0	0	0	17	1	1	0	1	0	0	1
131	1	1	0	0	0	0	0	0	19	1	1	1	1	0	0	1
131	1	1	0	0	0	0	0	0	18	0	1	1	1	1	0	1
132	1	1	0	0	0	0	0	0	16	1	1	0	0	1	0	1
132	1	1	0	0	0	0	0	0	19	0	1	0	1	1	0	1
132	1	1	0	0	0	0	0	0	19	0	1	0	0	1	1	1
133	1	1	0	0	0	0	0	0	20	1	1	0	1	1	0	1
134	1	1	0	0	0	0	0	0	21	0	1	1	1	1	0	1
134	1	1	0	0	0	0	0	0	17	0	1	1	1	1	0	1
134	1	1	0	0	0	0	0	0	22	0	1	1	1	1	0	1
134	1	1	0	0	0	0	0	0	20	0	1	0	1	1	0	1
134	1	1	0	0	0	0	0	0	24	0	1	1	1	1	0	1
135	1	1	0	0	0	0	0	0	18	1	1	1	1	0	0	1
135	1	1	0	0	0	0	0	0	21	0	1	1	1	1	0	1
135	1	1	0	0	0	0	0	0	18	0	1	0	0	0	0	1
135	1	1	0	0	0	0	0	0	24	0	1	0	0	0	0	1
136	1	1	0	0	0	0	0	0	20	0	1	0	1	0	0	1
136	1	1	0	0	0	0	0	0	22	1	1	0	0	0	0	1
136	1	1	0	0	0	0	0	0	19	0	1	1	0	1	0	1
137	1	1	0	0	0	0	0	0	16	0	1	1	0	0	0	1
137	1	1	0	0	0	0	0	0	14	0	1	1	1	1	0	1
137	1	1	0	0	0	0	0	0	20	0	1	0	1	1	0	1
137	1	1	0	0	0	0	0	0	20	0	1	1	1	1	0	1
137	1	1	0	0	0	0	0	0	24	0	1	1	1	1	0	1
137	1	1	0	0	0	0	0	0	20	0	1	0	1	1	0	1
137	1	1	0	0	0	0	0	0	21	1	1	1	0	0	0	1
137	1	1	0	0	0	0	0	0	22	0	1	1	1	1	0	1
138	1	1	0	0	0	0	0	0	20	0	1	1	1	1	0	1
138	1	1	0	0	0	0	0	0	17	0	1	1	1	1	0	1
138	1	1	0	0	0	0	0	0	19	0	1	1	1	1	0	1
138	1	1	0	0	0	0	0	0	20	1	1	0	0	0	1	1
138	1	1	0	0	0	0	0	0	16	0	1	1	1	1	0	1
138	1	1	0	0	0	0	0	0	16	0	1	1	1	1	0	1
139	1	1	0	0	0	0	0	0	21	1	1	0	0	0	1	1
139	1	1	0	0	0	0	0	0	22	0	1	1	1	1	0	1
139	1	1	0	0	0	0	0	0	19	0	1	0	1	1	0	1
139	1	1	0	0	0	0	0	0	19	0	1	0	0	1	1	1
140	1	1	0	0	0	0	0	0	19	0	1	0	0	0	0	1
141	1	1	0	0	0	0	0	0	15	0	1	1	1	1	0	1
142	1	1	0	0	0	0	0	0	20	1	1	0	0	0	0	1
142	1	1	0	0	0	0	0	0	20	0	1	1	1	1	0	1
143	1	1	0	0	0	0	0	0	18	1	1	0	1	1	0	1
143	1	1	0	0	0	0	0	0	18	0	1	0	1	1	0	1
144	1	1	0	0	0	0	0	0	17	0	1	1	0	0	0	1
144	1	1	0	0	0	0	0	0	17	0	1	1	1	0	0	1
144	1	1	0	0	0	0	0	0	23	0	1	0	0	0	0	1
144	1	1	0	0	0	0	0	0	18	0	1	0	1	0	0	1
144	1	1	0	0	0	0	0	0	20	0	1	0	1	0	0	1
144	1	1	0	0	0	0	0	0	16	0	1	1	1	1	0	1
145	1	1	0	0	0	0	0	0	17	0	1	0	1	1	0	1
145	1	1	0	0	0	0	0	0	16	0	1	1	1	1	0	1
145	1	1	0	0	0	0	0	0	18	0	1	0	1	1	0	1
145	1	1	0	0	0	0	0	0	20	0	1	1	1	1	0	1
145	1	1	0	0	0	0	0	0	20	0	1	1	1	1	0	1
146	1	1	0	0	0	0	0	0	20	0	1	0	0	1	0	1
146	1	1	0	0	0	0	0	0	19	0	1	0	0	1	1	1
147	1	1	0	0	0	0	0	0	15	0	1	1	1	1	0	1
147	1	1	0	0	0	0	0	0	20	0	1	1	1	1	0	1
147	1	1	0	0	0	0	0	0	19	0	1	1	1	1	0	1
148	1	1	0	0	0	0	0	0	20	1	1	0	0	1	0	1
148	1	1	0	0	0	0	0	0	14	1	1	0	0	1	0	1
148	1	1	0	0	0	0	0	0	23	0	1	0	1	0	0	1
148	1	1	0	0	0	0	0	0	16	0	1	1	1	1	0	1
148	1	1	0	0	0	0	0	0	21	0	1	0	1	1	0	1
149	1	1	0	0	0	0	0	0	20	0	1	1	1	1	0	1
149	1	1	0	0	0	0	0	0	17	1	1	0	1	1	0	1
149	1	1	0	0	0	0	0	0	18	0	1	0	1	1	0	1
149	1	1	0	0	0	0	0	0	15	0	1	0	1	1	0	1
149	1	1	0	0	0	0	0	0	20	0	1	0	1	0	0	1
149	1	1	0	0	0	0	0	0	18	0	1	0	0	1	0	1
150	1	1	0	0	0	0	0	0	19	0	1	0	0	0	0	1
150	1	1	0	0	0	0	0	0	16	0	1	1	0	1	0	1
150	1	1	0	0	0	0	0	0	32	1	1	0	0	0	0	1
150	1	1	0	0	0	0	0	0	17	0	1	1	1	0	0	1
151	0	1	0	0	0	0	0	0	20	0	1	0	0	0	1	1
151	0	1	0	0	0	0	0	0	23	1	1	0	0	0	1	1
152	0	1	0	0	0	0	0	0	19	1	1	1	1	0	1	1
152	0	1	0	0	0	0	0	0	13	1	1	0	1	0	0	1
152	0	1	0	0	0	0	0	0	21	1	1	0	0	0	1	1
152	0	1	0	0	0	0	0	0	17	0	1	0	0	0	0	1
152	0	1	0	0	0	0	0	0	19	0	1	0	0	0	1	1
152	0	1	0	0	0	0	0	0	14	1	1	1	1	1	0	1
152	0	1	0	0	0	0	0	0	15	1	1	0	1	0	0	1
153	0	1	0	0	0	0	0	0	21	1	1	0	1	1	0	1
153	0	1	0	0	0	0	0	0	21	1	1	1	0	0	0	1
153	0	1	0	0	0	0	0	0	29	1	1	0	0	0	1	1
154	0	1	0	0	0	0	0	0	24	1	1	0	0	0	0	1
154	0	1	0	0	0	0	0	0	22	1	1	0	0	0	0	1
154	0	1	0	0	0	0	0	0	22	1	1	1	0	1	1	1
155	0	1	0	0	0	0	0	0	16	0	1	0	1	0	0	1
155	0	1	0	0	0	0	0	0	18	0	1	0	0	1	1	1
156	0	1	0	0	0	0	0	0	22	0	1	0	0	0	0	1
156	0	1	0	0	0	0	0	0	26	1	1	0	0	0	1	1
156	0	1	0	0	0	0	0	0	18	1	1	0	0	0	1	1
156	0	1	0	0	0	0	0	0	22	1	1	0	0	0	1	1
157	0	1	0	0	0	0	0	0	25	1	1	1	1	0	0	1
157	0	1	0	0	0	0	0	0	20	1	1	0	0	0	1	1
157	0	1	0	0	0	0	0	0	24	0	1	0	0	0	1	1
158	0	1	0	0	0	0	0	0	18	0	1	0	0	0	1	1
158	0	1	0	0	0	0	0	0	21	1	1	0	0	0	1	1
158	0	1	0	0	0	0	0	0	21	1	1	0	0	0	1	1
159	1	1	0	0	0	0	0	0	19	1	1	0	1	0	0	1
159	1	1	0	0	0	0	0	0	25	1	1	0	0	0	1	1
159	1	1	0	0	0	0	0	0	17	0	1	0	0	1	1	1
159	1	1	0	0	0	0	0	0	20	1	1	0	1	0	0	1
159	1	1	0	0	0	0	0	0	23	0	1	0	0	0	1	1
159	1	1	0	0	0	0	0	0	19	0	1	1	1	1	0	1
160	1	1	0	0	0	0	0	0	19	1	1	0	0	1	1	1
160	1	1	0	0	0	0	0	0	22	0	1	0	0	0	1	1
160	1	1	0	0	0	0	0	0	18	0	1	0	0	0	0	1
160	1	1	0	0	0	0	0	0	29	1	1	1	1	0	1	1
161	1	1	0	0	0	0	0	0	26	1	0	0	0	0	0	1
161	1	1	0	0	0	0	0	0	19	1	0	0	0	1	1	1
161	1	1	0	0	0	0	0	0	21	0	1	0	1	1	1	1
162	1	1	0	0	0	0	0	0	23	1	1	0	0	0	0	1
162	1	1	0	0	0	0	0	0	20	1	1	0	1	0	1	1
162	1	1	0	0	0	0	0	0	29	1	1	0	0	0	1	1
162	1	1	0	0	0	0	0	0	20	0	1	0	0	1	0	1
163	1	1	0	0	0	0	0	0	22	1	1	0	1	0	1	1
163	1	1	0	0	0	0	0	0	26	1	1	0	0	0	1	1
163	1	1	0	0	0	0	0	0	20	1	1	0	0	0	0	1
163	1	1	0	0	0	0	0	0	18	1	1	1	0	1	1	1
164	1	1	0	0	0	0	0	0	21	1	0	0	0	1	0	1
164	1	1	0	0	0	0	0	0	21	0	1	0	0	1	1	1
165	1	1	0	0	0	0	0	0	22	0	1	0	0	1	0	1
165	1	1	0	0	0	0	0	0	17	1	1	0	1	1	0	1
165	1	1	0	0	0	0	0	0	24	1	1	1	0	1	1	1
165	1	1	0	0	0	0	0	0	18	1	1	0	0	1	0	1
165	1	1	0	0	0	0	0	0	16	1	1	1	0	0	1	1
166	1	1	0	0	0	0	0	0	18	1	0	0	1	1	0	1
167	1	1	0	0	0	0	0	0	32	1	0	0	0	0	0	1
168	1	1	0	0	0	0	0	0	17	1	1	1	1	0	0	1
168	1	1	0	0	0	0	0	0	19	1	1	0	0	1	0	1
169	1	1	0	0	0	0	0	0	24	1	1	1	0	1	0	1
170	1	1	0	0	0	0	0	0	18	1	0	1	1	0	0	1
170	1	1	0	0	0	0	0	0	17	0	1	1	1	1	0	1
171	1	1	0	0	0	0	0	0	24	1	0	0	0	1	0	1
171	1	1	0	0	0	0	0	0	17	0	0	0	0	1	0	1
171	1	1	0	0	0	0	0	0	21	0	1	0	0	0	1	1
171	1	1	0	0	0	0	0	0	19	0	1	0	1	1	1	1
171	1	1	0	0	0	0	0	0	20	0	1	1	1	1	0	1
171	1	1	0	0	0	0	0	0	16	0	1	0	0	1	0	1
172	1	1	0	0	0	0	0	0	19	1	1	0	0	0	1	1
173	1	1	0	0	0	0	0	0	22	1	1	0	0	1	0	1
173	1	1	0	0	0	0	0	0	21	1	1	0	0	0	0	1
173	1	1	0	0	0	0	0	0	21	1	1	0	1	1	0	1
173	1	1	0	0	0	0	0	0	19	0	1	0	0	0	0	1
174	1	1	0	0	0	0	0	0	18	1	1	1	1	1	0	1
175	1	1	0	0	0	0	0	0	22	0	1	1	0	1	0	1
175	1	1	0	0	0	0	0	0	24	0	1	1	1	1	0	1
175	1	1	0	0	0	0	0	0	22	0	1	0	1	0	1	1
175	1	1	0	0	0	0	0	0	17	0	1	0	1	1	0	1
175	1	1	0	0	0	0	0	0	25	0	1	0	1	0	0	1
175	1	1	0	0	0	0	0	0	20	0	1	0	1	1	0	1
177	1	1	0	0	0	0	0	0	22	0	1	0	0	1	1	1
178	1	1	0	0	0	0	0	0	22	1	1	0	1	1	0	1
178	1	1	0	0	0	0	0	0	20	1	1	1	0	1	0	1
178	1	1	0	0	0	0	0	0	25	0	1	0	0	1	1	1
179	1	1	0	0	0	0	0	0	15	1	1	0	1	1	0	1
179	1	1	0	0	0	0	0	0	22	0	0	0	1	1	0	1
180	1	1	0	0	0	0	0	0	22	1	1	0	0	1	0	1
180	1	1	0	0	0	0	0	0	17	0	1	0	0	0	1	1
180	1	1	0	0	0	0	0	0	18	1	1	0	1	0	1	1
180	1	1	0	0	0	0	0	0	16	0	1	1	1	1	0	1
180	1	1	0	0	0	0	0	0	22	0	1	0	0	1	0	1
181	1	1	0	0	0	0	0	0	21	1	1	0	1	1	0	1
181	1	1	0	0	0	0	0	0	24	0	1	0	0	1	1	1
181	1	1	0	0	0	0	0	0	16	0	1	0	1	1	0	1
182	1	1	0	0	0	0	0	0	23	1	1	0	1	0	1	1
182	1	1	0	0	0	0	0	0	23	1	1	0	0	1	1	1
183	1	1	0	0	0	0	0	0	19	1	1	0	0	0	0	1
184	1	1	0	0	0	0	0	0	19	1	1	0	0	0	1	1
184	1	1	0	0	0	0	0	0	22	1	1	1	0	1	0	1
184	1	1	0	0	0	0	0	0	24	0	1	1	1	1	0	1
185	1	1	0	0	0	0	0	0	21	1	1	0	1	0	0	1
185	1	1	0	0	0	0	0	0	19	0	1	1	0	1	0	1
185	1	1	0	0	0	0	0	0	25	1	1	0	0	0	1	1
185	1	1	0	0	0	0	0	0	23	0	1	1	0	1	0	1
186	1	1	0	0	0	0	0	0	19	0	1	0	0	0	0	1
186	1	1	0	0	0	0	0	0	26	0	1	1	0	1	0	1
186	1	1	0	0	0	0	0	0	23	1	1	0	1	1	0	1
186	1	1	0	0	0	0	0	0	20	1	1	0	0	1	0	1
186	1	1	0	0	0	0	0	0	18	1	1	0	1	0	1	1
187	1	1	0	0	0	0	0	0	16	0	1	0	1	1	0	1
187	1	1	0	0	0	0	0	0	19	0	1	0	1	1	0	1
187	1	1	0	0	0	0	0	0	20	1	1	0	1	1	0	1
188	1	1	0	0	0	0	0	0	19	1	1	0	0	0	1	1
188	1	1	0	0	0	0	0	0	18	0	1	0	0	0	1	1
189	1	1	0	0	0	0	0	0	31	1	1	0	0	0	1	1
189	1	1	0	0	0	0	0	0	19	1	1	1	1	0	0	1
190	1	1	0	0	0	0	0	0	14	0	1	1	1	1	0	1
190	1	1	0	0	0	0	0	0	20	0	1	0	1	1	0	1
190	1	1	0	0	0	0	0	0	17	0	1	0	1	1	1	1
191	1	1	0	0	0	0	0	0	18	1	1	0	1	1	1	1
191	1	1	0	0	0	0	0	0	18	0	1	0	1	0	1	1
191	1	1	0	0	0	0	0	0	21	0	1	0	0	1	1	1
191	1	1	0	0	0	0	0	0	26	0	1	1	1	1	0	1
191	1	1	0	0	0	0	0	0	21	0	1	0	1	0	1	1
192	1	1	0	0	0	0	0	0	21	1	1	0	0	1	1	1
192	1	1	0	0	0	0	0	0	23	1	1	1	0	1	0	1
192	1	1	0	0	0	0	0	0	17	0	1	1	1	1	0	1
192	1	1	0	0	0	0	0	0	20	0	1	0	0	1	0	1
193	1	1	0	0	0	0	0	0	21	0	1	1	1	1	0	1
193	1	1	0	0	0	0	0	0	25	0	1	0	1	1	0	1
194	1	1	0	0	0	0	0	0	20	0	1	0	0	1	0	1
194	1	1	0	0	0	0	0	0	19	0	1	0	0	0	0	1
194	1	1	0	0	0	0	0	0	19	0	1	0	1	1	0	1
194	1	1	0	0	0	0	0	0	19	1	1	0	1	1	1	1
194	1	1	0	0	0	0	0	0	21	1	1	1	1	1	0	1
195	1	1	0	0	0	0	0	0	16	0	1	0	0	1	0	1
195	1	1	0	0	0	0	0	0	24	0	1	0	0	0	0	1
195	1	1	0	0	0	0	0	0	17	1	1	0	0	0	0	1
195	1	1	0	0	0	0	0	0	21	0	1	0	1	1	0	1
196	1	1	0	0	0	0	0	0	21	0	1	0	1	1	0	1
197	1	1	0	0	0	0	0	0	25	1	0	0	0	0	1	1
197	1	1	0	0	0	0	0	0	27	0	1	0	0	1	0	1
198	1	1	0	0	0	0	0	0	21	1	1	0	0	0	1	1
198	1	1	0	0	0	0	0	0	21	1	0	0	0	0	1	1
199	1	1	0	0	0	0	0	0	17	0	1	0	1	1	1	1
199	1	1	0	0	0	0	0	0	19	0	1	0	0	0	1	1
200	1	1	0	0	0	0	0	0	19	0	1	0	0	1	0	1
200	1	1	0	0	0	0	0	0	15	1	1	0	0	0	0	1
200	1	1	0	0	0	0	0	0	20	0	1	0	0	0	1	1
200	1	1	0	0	0	0	0	0	23	0	1	0	1	1	0	1
201	0	1	0	0	0	0	0	0	28	0	1	1	1	1	0	1
201	0	1	0	0	0	0	0	0	17	1	1	0	1	1	0	1
202	0	1	0	0	0	0	0	0	27	1	0	0	0	0	1	1
202	0	1	0	0	0	0	0	0	20	1	1	0	1	0	1	1
202	0	1	0	0	0	0	0	0	25	1	1	0	1	0	1	1
202	0	1	0	0	0	0	0	0	20	1	1	0	1	0	1	1
203	0	1	0	0	0	0	0	0	18	1	0	0	0	1	1	1
203	0	1	0	0	0	0	0	0	14	1	1	0	1	0	1	1
204	0	1	0	0	0	0	0	0	28	1	0	0	0	0	0	1
205	0	1	0	0	0	0	0	0	18	1	1	0	0	0	0	1
206	0	1	0	0	0	0	0	0	20	0	1	0	0	0	0	1
206	0	1	0	0	0	0	0	0	20	1	1	0	0	0	1	1
206	0	1	0	0	0	0	0	0	27	1	1	0	0	0	1	1
207	0	1	0	0	0	0	0	0	19	1	1	0	1	0	0	1
207	0	1	0	0	0	0	0	0	20	1	1	0	1	1	0	1
208	1	1	0	0	0	0	0	0	18	0	1	1	1	1	0	1
208	1	1	0	0	0	0	0	0	19	0	1	0	1	1	0	1
209	1	1	0	0	0	0	0	0	16	0	1	0	0	1	0	1
209	1	1	0	0	0	0	0	0	20	0	1	0	1	1	0	1
209	1	1	0	0	0	0	0	0	19	0	1	1	1	1	0	1
209	1	1	0	0	0	0	0	0	15	1	1	0	1	1	0	1
209	1	1	0	0	0	0	0	0	21	0	1	1	1	1	0	1
209	1	1	0	0	0	0	0	0	20	0	1	0	1	1	0	1
209	1	1	0	0	0	0	0	0	22	0	1	0	1	1	0	1
210	1	1	0	0	0	0	0	0	20	0	1	0	0	0	0	1
210	1	1	0	0	0	0	0	0	15	1	1	1	1	1	1	1
210	1	1	0	0	0	0	0	0	17	0	1	1	1	1	0	1
210	1	1	0	0	0	0	0	0	18	0	1	0	1	1	0	1
211	1	1	0	0	0	0	0	0	29	1	1	0	0	0	0	1
211	1	1	0	0	0	0	0	0	18	0	1	1	1	1	0	1
211	1	1	0	0	0	0	0	0	26	1	1	0	0	0	0	1
212	1	1	0	0	0	0	0	0	20	1	1	0	1	1	0	1
212	1	1	0	0	0	0	0	0	18	1	1	0	1	0	0	1
213	1	1	0	0	0	0	0	0	19	1	1	0	1	0	0	1
213	1	1	0	0	0	0	0	0	20	0	1	0	0	0	0	1
214	1	1	0	0	0	0	0	0	29	0	1	1	1	1	0	1
214	1	1	0	0	0	0	0	0	15	0	1	1	1	1	0	1
214	1	1	0	0	0	0	0	0	20	0	1	1	1	1	1	1
215	1	1	0	0	0	0	0	0	26	0	1	1	1	1	1	1
215	1	1	0	0	0	0	0	0	19	0	1	0	0	1	0	1
215	1	1	0	0	0	0	0	0	21	0	1	0	1	1	0	1
215	1	1	0	0	0	0	0	0	20	0	1	1	1	1	1	1
216	1	1	0	0	0	0	0	0	18	1	1	0	1	0	1	1
217	1	1	0	0	0	0	0	0	20	0	1	0	1	1	0	1
217	1	1	0	0	0	0	0	0	24	0	1	0	0	1	0	1
217	1	1	0	0	0	0	0	0	23	0	1	0	0	1	0	1
218	1	1	0	0	0	0	0	0	19	0	1	0	1	1	0	1
218	1	1	0	0	0	0	0	0	20	1	1	1	0	1	1	1
219	1	1	0	0	0	0	0	0	17	1	1	0	1	1	0	1
220	1	1	0	0	0	0	0	0	20	0	1	0	0	1	1	1
220	1	1	0	0	0	0	0	0	21	0	1	0	1	1	0	1
220	1	1	0	0	0	0	0	0	19	1	1	0	0	1	0	1
220	1	1	0	0	0	0	0	0	15	0	1	0	0	1	1	1
220	1	1	0	0	0	0	0	0	20	0	1	0	1	1	0	1
220	1	1	0	0	0	0	0	0	18	0	0	1	0	1	0	1
222	1	1	0	0	0	0	0	0	19	0	1	1	1	1	0	1
222	1	1	0	0	0	0	0	0	23	0	1	0	1	1	1	1
222	1	1	0	0	0	0	0	0	17	1	1	0	1	1	0	1
223	1	1	0	0	0	0	0	0	26	0	1	0	0	1	0	1
223	1	1	0	0	0	0	0	0	18	0	1	0	1	1	0	1
224	1	1	0	0	0	0	0	0	24	1	0	0	0	0	1	1
224	1	1	0	0	0	0	0	0	17	0	1	1	1	1	0	1
224	1	1	0	0	0	0	0	0	26	0	1	0	1	1	0	1
224	1	1	0	0	0	0	0	0	21	0	1	0	1	1	0	1
225	1	1	0	0	0	0	0	0	23	0	1	1	1	1	0	1
225	1	1	0	0	0	0	0	0	20	0	1	1	0	1	0	1
225	1	1	0	0	0	0	0	0	16	0	1	1	1	1	0	1
225	1	1	0	0	0	0	0	0	24	0	1	1	1	1	0	1
225	1	1	0	0	0	0	0	0	20	0	1	1	1	1	0	1
226	1	1	0	0	0	0	0	0	16	0	1	1	1	1	0	1
226	1	1	0	0	0	0	0	0	19	0	1	1	1	1	0	1
226	1	1	0	0	0	0	0	0	22	0	1	1	1	1	0	1
226	1	1	0	0	0	0	0	0	17	0	1	1	0	1	0	1
226	1	1	0	0	0	0	0	0	23	0	1	0	1	1	1	1
226	1	1	0	0	0	0	0	0	17	0	1	1	1	1	0	1
226	1	1	0	0	0	0	0	0	19	0	1	1	1	1	0	1
227	1	1	0	0	0	0	0	0	19	0	1	1	1	1	0	1
227	1	1	0	0	0	0	0	0	25	0	1	0	0	1	1	1
228	1	1	0	0	0	0	0	0	18	0	1	1	1	1	1	1
228	1	1	0	0	0	0	0	0	26	0	1	0	1	1	1	1
228	1	1	0	0	0	0	0	0	18	0	1	1	1	1	0	1
229	1	1	0	0	0	0	0	0	22	0	1	0	1	1	1	1
229	1	1	0	0	0	0	0	0	17	0	1	0	1	1	0	1
230	1	1	0	0	0	0	0	0	18	0	1	1	1	1	0	1
230	1	1	0	0	0	0	0	0	17	0	1	0	1	1	0	1
231	1	1	0	0	0	0	0	0	17	0	1	0	0	1	0	1
232	1	1	0	0	0	0	0	0	23	0	1	0	0	1	0	1
232	1	1	0	0	0	0	0	0	19	0	1	0	1	1	0	1
233	1	1	0	0	0	0	0	0	17	0	1	1	1	1	0	1
234	1	1	0	0	0	0	0	0	18	0	1	0	1	1	0	1
234	1	1	0	0	0	0	0	0	24	0	1	0	0	1	0	1
234	1	1	0	0	0	0	0	0	18	0	1	0	0	1	1	1
234	1	1	0	0	0	0	0	0	28	0	1	1	1	1	0	1
235	1	1	0	0	0	0	0	0	26	0	1	1	1	1	0	1
235	1	1	0	0	0	0	0	0	27	0	1	0	0	1	0	1
235	1	1	0	0	0	0	0	0	21	0	1	0	0	1	0	1
236	1	1	0	0	0	0	0	0	23	0	1	0	0	1	0	1
236	1	1	0	0	0	0	0	0	20	0	1	0	1	1	0	1
236	1	1	0	0	0	0	0	0	23	0	1	0	1	1	1	1
237	1	1	0	0	0	0	0	0	18	1	1	0	0	0	0	1
237	1	1	0	0	0	0	0	0	22	1	1	1	1	1	0	1
237	1	1	0	0	0	0	0	0	18	0	1	0	0	0	1	1
238	1	1	0	0	0	0	0	0	27	0	1	1	1	1	0	1
238	1	1	0	0	0	0	0	0	20	0	1	0	0	0	0	1
239	1	1	0	0	0	0	0	0	22	1	1	0	1	0	1	1
239	1	1	0	0	0	0	0	0	19	0	1	0	1	0	0	1
239	1	1	0	0	0	0	0	0	19	0	1	1	1	1	0	1
239	1	1	0	0	0	0	0	0	29	0	1	1	1	1	0	1
240	1	1	0	0	0	0	0	0	19	0	1	0	1	0	1	1
240	1	1	0	0	0	0	0	0	20	1	1	0	1	1	0	1
241	1	1	0	0	0	0	0	0	18	1	1	0	0	0	0	1
241	1	1	0	0	0	0	0	0	24	1	1	0	0	0	0	1
242	1	1	0	0	0	0	0	0	19	1	1	0	0	0	1	1
242	1	1	0	0	0	0	0	0	17	1	1	0	1	1	0	1
242	1	1	0	0	0	0	0	0	18	0	1	0	1	0	0	1
242	1	1	0	0	0	0	0	0	22	0	1	0	1	0	0	1
243	1	1	0	0	0	0	0	0	27	0	1	1	1	1	0	1
243	1	1	0	0	0	0	0	0	18	1	1	0	0	1	0	1
243	1	1	0	0	0	0	0	0	18	1	1	0	0	0	1	1
244	1	1	0	0	0	0	0	0	23	0	0	0	0	0	1	1
244	1	1	0	0	0	0	0	0	23	1	0	0	1	0	1	1
245	1	1	0	0	0	0	0	0	20	0	1	1	1	1	0	1
245	1	1	0	0	0	0	0	0	22	0	1	0	1	0	0	1
245	1	1	0	0	0	0	0	0	15	0	1	1	1	1	0	1
245	1	1	0	0	0	0	0	0	20	0	1	1	0	0	0	1
245	1	1	0	0	0	0	0	0	18	1	1	0	1	1	0	1
246	1	1	0	0	0	0	0	0	19	0	1	0	0	1	0	1
247	1	1	0	0	0	0	0	0	20	0	1	0	0	0	0	1
247	1	1	0	0	0	0	0	0	20	1	1	0	0	0	1	1
247	1	1	0	0	0	0	0	0	24	1	1	0	0	0	1	1
248	1	1	0	0	0	0	0	0	14	0	1	1	1	1	0	1
248	1	1	0	0	0	0	0	0	19	1	1	0	0	0	1	1
248	1	1	0	0	0	0	0	0	18	1	1	0	1	0	0	1
248	1	1	0	0	0	0	0	0	19	0	1	1	1	1	0	1
248	1	1	0	0	0	0	0	0	24	0	1	1	1	1	0	1
248	1	1	0	0	0	0	0	0	18	1	1	0	0	1	0	1
248	1	1	0	0	0	0	0	0	17	0	1	0	1	0	0	1
248	1	1	0	0	0	0	0	0	18	0	1	1	1	1	0	1
249	1	1	0	0	0	0	0	0	21	1	0	0	0	0	1	1
249	1	1	0	0	0	0	0	0	19	1	1	0	1	0	0	1
250	1	1	0	0	0	0	0	0	16	0	1	1	1	1	0	1
250	1	1	0	0	0	0	0	0	16	0	1	1	0	1	1	1
250	1	1	0	0	0	0	0	0	24	0	1	0	1	1	1	1
250	1	1	0	0	0	0	0	0	23	0	1	1	0	1	1	1
251	0	1	0	0	0	0	0	0	20	1	1	0	1	0	1	1
251	0	1	0	0	0	0	0	0	23	1	0	0	0	0	1	1
251	0	1	0	0	0	0	0	0	24	1	0	0	0	0	1	1
252	0	1	0	0	0	0	0	0	17	0	1	0	0	1	1	1
252	0	1	0	0	0	0	0	0	19	1	1	0	0	0	1	1
252	0	1	0	0	0	0	0	0	22	1	1	0	0	0	1	1
252	0	1	0	0	0	0	0	0	17	1	1	0	0	0	1	1
252	0	1	0	0	0	0	0	0	16	0	1	0	1	1	0	1
253	0	1	0	0	0	0	0	0	13	0	1	1	1	1	0	1
253	0	1	0	0	0	0	0	0	27	0	1	0	0	1	1	1
254	0	1	0	0	0	0	0	0	15	1	1	1	1	0	0	1
255	0	1	0	0	0	0	0	0	17	1	1	0	1	0	1	1
255	0	1	0	0	0	0	0	0	17	1	1	0	0	0	0	1
255	0	1	0	0	0	0	0	0	17	1	1	0	0	0	1	1
255	0	1	0	0	0	0	0	0	19	1	1	0	1	0	1	1
256	0	1	0	0	0	0	0	0	19	1	0	0	1	0	1	1
256	0	1	0	0	0	0	0	0	23	0	1	1	1	1	0	1
257	0	1	0	0	0	0	0	0	26	1	0	0	1	0	1	1
258	0	1	0	0	0	0	0	0	22	1	1	0	1	1	1	1
258	0	1	0	0	0	0	0	0	19	1	0	0	0	0	0	1
258	0	1	0	0	0	0	0	0	23	1	1	0	0	0	1	1
258	0	1	0	0	0	0	0	0	22	1	1	0	1	0	1	1
259	1	1	0	0	0	0	0	0	19	0	1	0	0	1	1	1
259	1	1	0	0	0	0	0	0	22	1	1	0	0	0	1	1
260	1	1	0	0	0	0	0	0	29	1	1	0	1	0	1	1
262	1	1	0	0	0	0	0	0	15	0	1	1	1	1	0	1
262	1	1	0	0	0	0	0	0	19	0	1	1	0	1	1	1
262	1	1	0	0	0	0	0	0	21	1	1	0	1	0	0	1
262	1	1	0	0	0	0	0	0	22	1	1	0	0	0	0	1
263	1	1	0	0	0	0	0	0	20	0	1	0	0	1	1	1
263	1	1	0	0	0	0	0	0	22	0	1	0	1	1	0	1
263	1	1	0	0	0	0	0	0	20	1	1	1	1	0	1	1
263	1	1	0	0	0	0	0	0	32	0	1	0	1	1	0	1
264	1	1	0	0	0	0	0	0	19	0	1	1	1	1	0	1
264	1	1	0	0	0	0	0	0	26	1	1	0	0	1	0	1
265	1	1	0	0	0	0	0	0	20	1	1	0	0	0	1	1
267	1	1	0	0	0	0	0	0	19	0	1	1	1	1	1	1
267	1	1	0	0	0	0	0	0	24	0	1	1	1	0	0	1
267	1	1	0	0	0	0	0	0	18	1	1	0	1	0	1	1
267	1	1	0	0	0	0	0	0	21	0	1	0	0	0	0	1
268	1	1	0	0	0	0	0	0	22	0	1	0	0	0	0	1
269	1	1	0	0	0	0	0	0	23	0	1	0	1	1	0	1
270	1	1	0	0	0	0	0	0	18	0	1	0	1	1	0	1
270	1	1	0	0	0	0	0	0	18	1	1	0	1	0	0	1
271	1	1	0	0	0	0	0	0	19	0	1	0	1	1	0	1
271	1	1	0	0	0	0	0	0	30	1	1	1	1	1	0	1
271	1	1	0	0	0	0	0	0	20	1	1	1	1	0	1	1
271	1	1	0	0	0	0	0	0	21	0	1	1	1	1	0	1
271	1	1	0	0	0	0	0	0	15	1	1	1	0	1	0	1
273	1	1	0	0	0	0	0	0	21	0	1	0	0	0	1	1
274	1	1	0	0	0	0	0	0	15	0	1	0	1	1	0	1
274	1	1	0	0	0	0	0	0	20	0	1	0	0	1	1	1
274	1	1	0	0	0	0	0	0	23	0	1	1	1	1	0	1
275	1	1	0	0	0	0	0	0	21	0	1	0	0	1	0	1
276	1	1	0	0	0	0	0	0	26	1	0	0	0	0	0	1
276	1	1	0	0	0	0	0	0	25	1	1	0	0	0	1	1
277	1	1	0	0	0	0	0	0	25	0	1	0	1	1	1	1
277	1	1	0	0	0	0	0	0	21	0	1	0	1	1	0	1
277	1	1	0	0	0	0	0	0	19	0	1	0	1	1	1	1
277	1	1	0	0	0	0	0	0	23	1	1	0	1	0	0	1
277	1	1	0	0	0	0	0	0	20	0	1	0	0	1	0	1
277	1	1	0	0	0	0	0	0	18	1	1	0	1	0	0	1
278	1	1	0	0	0	0	0	0	18	0	1	0	1	1	1	1
278	1	1	0	0	0	0	0	0	21	0	1	0	1	1	1	1
278	1	1	0	0	0	0	0	0	22	0	0	0	0	1	1	1
278	1	1	0	0	0	0	0	0	20	0	1	0	1	1	0	1
279	1	1	0	0	0	0	0	0	20	0	1	0	1	1	0	1
279	1	1	0	0	0	0	0	0	20	0	1	1	1	1	0	1
279	1	1	0	0	0	0	0	0	21	1	1	1	1	1	0	1
279	1	1	0	0	0	0	0	0	17	0	1	0	1	1	0	1
280	1	1	0	0	0	0	0	0	19	1	1	0	0	1	1	1
280	1	1	0	0	0	0	0	0	20	0	1	0	1	1	0	1
280	1	1	0	0	0	0	0	0	21	0	1	1	1	1	0	1
282	1	1	0	0	0	0	0	0	22	1	1	0	1	1	1	1
283	1	1	0	0	0	0	0	0	20	0	1	0	1	1	1	1
283	1	1	0	0	0	0	0	0	20	0	1	0	0	1	1	1
283	1	1	0	0	0	0	0	0	29	0	1	0	0	1	1	1
283	1	1	0	0	0	0	0	0	18	0	1	0	1	0	0	1
283	1	1	0	0	0	0	0	0	17	0	1	0	1	1	0	1
284	1	1	0	0	0	0	0	0	22	1	1	0	1	0	0	1
284	1	1	0	0	0	0	0	0	27	0	1	1	1	1	0	1
285	1	1	0	0	0	0	0	0	18	1	1	1	1	1	1	1
285	1	1	0	0	0	0	0	0	19	0	1	0	1	1	0	1
285	1	1	0	0	0	0	0	0	15	1	1	0	1	0	0	1
286	1	1	0	0	0	0	0	0	21	0	1	0	1	1	0	1
286	1	1	0	0	0	0	0	0	17	0	1	0	1	1	0	1
286	1	1	0	0	0	0	0	0	24	0	1	0	1	1	0	1
287	1	1	0	0	0	0	0	0	20	1	1	1	1	0	0	1
287	1	1	0	0	0	0	0	0	14	0	1	0	0	1	1	1
288	1	1	0	0	0	0	0	0	19	1	1	0	0	1	0	1
288	1	1	0	0	0	0	0	0	21	0	1	1	0	1	0	1
288	1	1	0	0	0	0	0	0	26	1	1	0	0	1	1	1
288	1	1	0	0	0	0	0	0	18	0	1	0	1	1	1	1
288	1	1	0	0	0	0	0	0	20	0	1	0	0	0	1	1
289	1	1	0	0	0	0	0	0	21	0	1	0	1	0	0	1
290	1	1	0	0	0	0	0	0	18	1	1	0	1	0	0	1
290	1	1	0	0	0	0	0	0	23	1	0	0	0	0	1	1
291	1	1	0	0	0	0	0	0	19	0	1	1	1	1	0	1
291	1	1	0	0	0	0	0	0	22	1	1	0	1	1	0	1
291	1	1	0	0	0	0	0	0	19	1	1	0	1	0	1	1
292	1	1	0	0	0	0	0	0	19	0	1	0	1	1	0	1
292	1	1	0	0	0	0	0	0	21	0	1	0	0	1	1	1
293	1	1	0	0	0	0	0	0	21	0	1	1	1	1	0	1
293	1	1	0	0	0	0	0	0	21	1	1	0	0	0	1	1
294	1	1	0	0	0	0	0	0	20	0	0	1	1	1	0	1
294	1	1	0	0	0	0	0	0	29	1	0	1	1	1	0	1
294	1	1	0	0	0	0	0	0	19	0	1	0	1	1	0	1
295	1	1	0	0	0	0	0	0	18	1	1	0	1	1	0	1
296	1	1	0	0	0	0	0	0	16	0	1	1	1	1	0	1
296	1	1	0	0	0	0	0	0	24	0	1	0	1	1	0	1
296	1	1	0	0	0	0	0	0	16	1	1	1	0	0	0	1
297	1	1	0	0	0	0	0	0	18	0	1	0	1	1	1	1
297	1	1	0	0	0	0	0	0	18	0	1	1	1	0	1	1
297	1	1	0	0	0	0	0	0	20	0	1	0	1	1	1	1
297	1	1	0	0	0	0	0	0	20	0	1	0	1	1	0	1
297	1	1	0	0	0	0	0	0	25	0	1	1	1	1	0	1
298	1	1	0	0	0	0	0	0	39	0	1	0	1	1	0	1
298	1	1	0	0	0	0	0	0	23	0	1	1	1	1	1	1
299	1	1	0	0	0	0	0	0	20	1	1	0	1	1	0	1
299	1	1	0	0	0	0	0	0	23	1	1	1	1	1	0	1
299	1	1	0	0	0	0	0	0	20	0	1	0	0	1	0	1
300	1	1	0	0	0	0	0	0	17	0	1	0	1	0	0	1
301	0	0	1	0	0	0	0	0	20	1	0	0	0	0	1	1
301	0	0	1	0	0	0	0	0	19	1	0	1	1	1	0	1
302	0	0	1	0	0	0	0	0	18	0	1	1	1	1	0	1
302	0	0	1	0	0	0	0	0	17	0	1	1	1	1	0	1
302	0	0	1	0	0	0	0	0	18	0	1	1	1	1	0	1
302	0	0	1	0	0	0	0	0	11	0	1	1	1	1	0	1
302	0	0	1	0	0	0	0	0	23	0	1	1	1	1	0	1
302	0	0	1	0	0	0	0	0	13	0	1	1	1	1	0	1
302	0	0	1	0	0	0	0	0	18	0	1	0	1	1	0	1
303	0	0	1	0	0	0	0	0	18	0	0	0	1	1	0	1
304	0	0	1	0	0	0	0	0	27	1	0	0	0	0	0	1
304	0	0	1	0	0	0	0	0	20	1	0	0	0	0	0	1
304	0	0	1	0	0	0	0	0	26	1	0	0	0	0	0	1
305	0	0	1	0	0	0	0	0	30	1	1	0	0	0	0	1
305	0	0	1	0	0	0	0	0	24	1	1	0	0	0	1	1
305	0	0	1	0	0	0	0	0	16	1	1	1	1	0	0	1
305	0	0	1	0	0	0	0	0	23	1	1	0	0	0	0	1
305	0	0	1	0	0	0	0	0	22	1	1	0	0	0	1	1
306	0	0	1	0	0	0	0	0	18	0	0	1	1	1	0	1
306	0	0	1	0	0	0	0	0	20	0	1	0	0	0	0	1
307	0	0	1	0	0	0	0	0	21	1	1	0	0	1	0	1
307	0	0	1	0	0	0	0	0	18	1	1	0	1	0	0	1
307	0	0	1	0	0	0	0	0	22	0	1	0	1	1	0	1
307	0	0	1	0	0	0	0	0	22	1	1	0	0	0	0	1
307	0	0	1	0	0	0	0	0	21	1	1	0	0	0	0	1
307	0	0	1	0	0	0	0	0	16	0	1	1	0	0	0	1
308	0	0	1	0	0	0	0	0	23	0	0	1	1	1	0	1
308	0	0	1	0	0	0	0	0	19	0	0	1	1	1	0	1
308	0	0	1	0	0	0	0	0	18	1	1	0	0	0	0	1
308	0	0	1	0	0	0	0	0	21	1	1	1	1	1	0	1
309	0	0	1	0	0	0	0	0	25	0	1	1	1	1	0	1
309	0	0	1	0	0	0	0	0	18	0	1	1	1	1	0	1
309	0	0	1	0	0	0	0	0	18	0	1	1	0	1	0	1
310	0	0	1	0	0	0	0	0	21	0	0	1	1	1	0	1
310	0	0	1	0	0	0	0	0	28	1	0	1	1	1	0	1
311	1	0	1	0	0	0	0	0	19	0	0	1	1	1	0	1
311	1	0	1	0	0	0	0	0	21	0	0	1	1	1	0	1
311	1	0	1	0	0	0	0	0	20	0	0	1	1	1	0	1
311	1	0	1	0	0	0	0	0	18	0	0	1	1	1	0	1
312	1	0	1	0	0	0	0	0	13	1	1	1	1	1	0	1
312	1	0	1	0	0	0	0	0	23	0	1	0	1	0	0	1
312	1	0	1	0	0	0	0	0	23	0	1	0	0	1	0	1
312	1	0	1	0	0	0	0	0	18	0	1	0	1	1	0	1
313	1	0	1	0	0	0	0	0	20	0	0	0	1	1	0	1
313	1	0	1	0	0	0	0	0	17	0	1	0	0	1	0	1
313	1	0	1	0	0	0	0	0	20	0	1	1	1	1	0	1
314	1	0	1	0	0	0	0	0	24	1	1	0	1	0	0	1
314	1	0	1	0	0	0	0	0	24	0	1	0	1	1	0	1
314	1	0	1	0	0	0	0	0	22	1	1	0	0	1	0	1
314	1	0	1	0	0	0	0	0	22	0	1	0	0	0	0	1
314	1	0	1	0	0	0	0	0	22	1	1	0	0	0	0	1
315	1	0	1	0	0	0	0	0	22	0	0	0	0	1	0	1
315	1	0	1	0	0	0	0	0	27	0	0	1	1	1	0	1
315	1	0	1	0	0	0	0	0	26	1	0	0	1	1	0	1
316	1	0	1	0	0	0	0	0	19	0	0	1	1	1	0	1
318	1	0	1	0	0	0	0	0	28	1	0	0	1	0	0	1
318	1	0	1	0	0	0	0	0	28	1	0	0	0	0	0	1
318	1	0	1	0	0	0	0	0	22	1	0	1	1	1	0	1
318	1	0	1	0	0	0	0	0	19	1	0	0	1	0	0	1
319	1	0	1	0	0	0	0	0	19	0	1	1	1	1	0	1
319	1	0	1	0	0	0	0	0	16	0	1	1	1	1	0	1
320	1	0	1	0	0	0	0	0	19	0	1	0	0	1	0	1
320	1	0	1	0	0	0	0	0	23	0	1	1	1	1	0	1
320	1	0	1	0	0	0	0	0	19	0	1	1	1	0	0	1
320	1	0	1	0	0	0	0	0	13	0	1	0	0	1	1	1
320	1	0	1	0	0	0	0	0	0	0	1	0	0	1	0	1
320	1	0	1	0	0	0	0	0	22	0	1	1	1	1	0	1
321	1	0	1	0	0	0	0	0	23	0	1	1	1	1	1	1
321	1	0	1	0	0	0	0	0	17	0	1	0	0	0	0	1
321	1	0	1	0	0	0	0	0	18	0	1	0	0	0	0	1
322	1	0	1	0	0	0	0	0	18	0	1	1	1	1	0	1
322	1	0	1	0	0	0	0	0	18	0	1	0	1	1	0	1
322	1	0	1	0	0	0	0	0	17	0	1	1	0	0	0	1
322	1	0	1	0	0	0	0	0	19	0	1	1	1	1	0	1
322	1	0	1	0	0	0	0	0	24	0	1	1	1	1	0	1
322	1	0	1	0	0	0	0	0	22	0	1	1	1	1	0	1
322	1	0	1	0	0	0	0	0	22	0	1	1	1	1	0	1
323	1	0	1	0	0	0	0	0	16	0	1	1	1	1	0	1
323	1	0	1	0	0	0	0	0	19	0	1	1	1	1	0	1
323	1	0	1	0	0	0	0	0	20	0	1	1	1	1	0	1
323	1	0	1	0	0	0	0	0	22	0	1	1	1	1	0	1
323	1	0	1	0	0	0	0	0	19	0	0	1	1	1	0	1
323	1	0	1	0	0	0	0	0	13	0	0	0	1	1	0	1
324	1	0	1	0	0	0	0	0	22	0	0	1	1	1	0	1
324	1	0	1	0	0	0	0	0	21	0	0	1	1	1	0	1
324	1	0	1	0	0	0	0	0	24	0	0	1	1	1	0	1
325	1	0	1	0	0	0	0	0	17	0	0	1	1	1	0	1
325	1	0	1	0	0	0	0	0	27	0	0	1	1	1	0	1
326	1	0	1	0	0	0	0	0	16	0	1	0	1	1	0	1
326	1	0	1	0	0	0	0	0	18	0	1	0	1	1	0	1
326	1	0	1	0	0	0	0	0	22	1	0	1	1	1	0	1
326	1	0	1	0	0	0	0	0	26	1	0	1	1	0	0	1
327	1	0	1	0	0	0	0	0	25	0	0	1	1	1	0	1
327	1	0	1	0	0	0	0	0	19	0	0	1	1	1	0	1
327	1	0	1	0	0	0	0	0	23	0	0	1	1	1	0	1
327	1	0	1	0	0	0	0	0	19	0	0	1	1	1	0	1
328	1	0	1	0	0	0	0	0	21	0	1	1	0	1	0	1
328	1	0	1	0	0	0	0	0	19	0	1	0	1	1	0	1
328	1	0	1	0	0	0	0	0	20	0	1	0	1	1	0	1
328	1	0	1	0	0	0	0	0	19	0	1	1	1	1	0	1
329	1	0	1	0	0	0	0	0	16	0	1	1	1	1	0	1
329	1	0	1	0	0	0	0	0	19	0	1	1	1	1	0	1
330	1	0	1	0	0	0	0	0	16	0	1	1	1	1	0	1
330	1	0	1	0	0	0	0	0	21	0	1	1	1	1	0	1
330	1	0	1	0	0	0	0	0	22	0	1	0	0	1	0	1
330	1	0	1	0	0	0	0	0	26	0	1	1	1	1	0	1
330	1	0	1	0	0	0	0	0	20	0	1	0	1	1	0	1
331	1	0	1	0	0	0	0	0	18	0	1	1	0	1	0	1
331	1	0	1	0	0	0	0	0	23	1	1	1	1	0	0	1
331	1	0	1	0	0	0	0	0	19	0	1	0	1	0	0	1
331	1	0	1	0	0	0	0	0	20	1	1	0	1	0	0	1
332	1	0	1	0	0	0	0	0	19	0	1	1	1	0	0	1
332	1	0	1	0	0	0	0	0	17	0	1	1	1	1	0	1
332	1	0	1	0	0	0	0	0	20	0	1	0	0	0	1	1
332	1	0	1	0	0	0	0	0	31	1	1	1	1	0	0	1
333	1	0	1	0	0	0	0	0	22	1	0	0	1	0	0	1
334	1	0	1	0	0	0	0	0	22	0	0	1	1	1	0	1
334	1	0	1	0	0	0	0	0	18	0	0	1	1	1	0	1
334	1	0	1	0	0	0	0	0	21	0	0	1	1	1	0	1
334	1	0	1	0	0	0	0	0	21	0	0	1	1	1	0	1
335	1	0	1	0	0	0	0	0	23	1	0	1	0	0	0	1
336	1	0	1	0	0	0	0	0	22	0	0	0	0	1	0	1
336	1	0	1	0	0	0	0	0	18	0	0	0	0	1	0	1
336	1	0	1	0	0	0	0	0	19	0	0	1	0	1	0	1
336	1	0	1	0	0	0	0	0	23	0	0	1	0	1	0	1
337	1	0	1	0	0	0	0	0	24	1	0	0	0	1	0	1
338	1	0	1	0	0	0	0	0	18	1	0	1	0	1	0	1
339	1	0	1	0	0	0	0	0	19	0	0	1	1	1	0	1
339	1	0	1	0	0	0	0	0	24	0	0	1	1	1	0	1
339	1	0	1	0	0	0	0	0	27	0	0	1	1	1	0	1
339	1	0	1	0	0	0	0	0	18	0	0	1	1	1	0	1
339	1	0	1	0	0	0	0	0	19	0	0	0	1	1	0	1
339	1	0	1	0	0	0	0	0	21	0	0	1	1	1	0	1
340	1	0	1	0	0	0	0	0	22	0	0	1	0	1	0	1
341	0	0	1	0	0	0	0	0	19	1	0	0	0	0	1	1
342	0	0	1	0	0	0	0	0	28	1	1	0	0	0	1	1
342	0	0	1	0	0	0	0	0	22	1	1	0	0	0	1	1
342	0	0	1	0	0	0	0	0	21	1	1	0	0	0	1	1
342	0	0	1	0	0	0	0	0	23	1	1	0	0	0	0	1
342	0	0	1	0	0	0	0	0	19	0	1	1	0	0	0	1
342	0	0	1	0	0	0	0	0	15	0	1	1	0	0	0	1
343	0	0	1	0	0	0	0	0	15	0	1	0	1	0	1	1
343	0	0	1	0	0	0	0	0	20	1	1	1	0	0	0	1
343	0	0	1	0	0	0	0	0	23	1	1	0	0	0	0	1
344	0	0	1	0	0	0	0	0	18	0	1	1	1	0	0	1
344	0	0	1	0	0	0	0	0	16	1	1	1	1	0	0	1
344	0	0	1	0	0	0	0	0	18	1	1	0	0	0	0	1
344	0	0	1	0	0	0	0	0	24	0	1	0	0	0	0	1
344	0	0	1	0	0	0	0	0	21	1	1	0	1	0	0	1
344	0	0	1	0	0	0	0	0	16	0	1	1	1	0	0	1
344	0	0	1	0	0	0	0	0	21	1	1	1	1	0	0	1
345	0	0	1	0	0	0	0	0	14	0	1	1	1	1	0	1
345	0	0	1	0	0	0	0	0	23	1	0	1	1	0	0	1
346	0	0	1	0	0	0	0	0	17	1	1	0	1	0	0	1
346	0	0	1	0	0	0	0	0	16	0	1	0	0	0	0	1
347	0	0	1	0	0	0	0	0	16	0	1	0	0	0	0	1
347	0	0	1	0	0	0	0	0	22	0	1	0	0	0	0	1
347	0	0	1	0	0	0	0	0	21	0	1	1	1	1	0	1
347	0	0	1	0	0	0	0	0	21	1	1	1	1	1	0	1
347	0	0	1	0	0	0	0	0	19	1	1	1	1	1	0	1
347	0	0	1	0	0	0	0	0	20	1	1	0	1	0	0	1
348	1	0	1	0	0	0	0	0	20	0	1	0	1	0	0	1
348	1	0	1	0	0	0	0	0	20	1	1	1	1	0	0	1
348	1	0	1	0	0	0	0	0	18	1	1	1	1	0	1	1
349	1	0	1	0	0	0	0	0	19	0	0	0	0	1	1	1
349	1	0	1	0	0	0	0	0	21	1	1	0	1	0	0	1
349	1	0	1	0	0	0	0	0	24	1	1	0	0	1	0	1
349	1	0	1	0	0	0	0	0	19	1	1	0	1	1	0	1
350	1	0	1	0	0	0	0	0	23	1	1	0	1	0	0	1
350	1	0	1	0	0	0	0	0	20	1	1	1	1	0	0	1
350	1	0	1	0	0	0	0	0	19	1	1	0	0	0	0	1
350	1	0	1	0	0	0	0	0	18	1	1	0	1	0	0	1
352	1	0	1	0	0	0	0	0	21	1	1	0	1	1	1	1
352	1	0	1	0	0	0	0	0	25	1	1	0	0	0	1	1
353	1	0	1	0	0	0	0	0	20	1	1	0	1	0	0	1
353	1	0	1	0	0	0	0	0	18	0	1	0	0	1	0	1
353	1	0	1	0	0	0	0	0	22	1	1	1	1	1	0	1
353	1	0	1	0	0	0	0	0	21	0	1	0	1	0	1	1
354	1	0	1	0	0	0	0	0	18	1	1	0	1	0	1	1
354	1	0	1	0	0	0	0	0	14	1	0	1	1	0	1	1
354	1	0	1	0	0	0	0	0	18	1	1	0	0	0	0	1
355	1	0	1	0	0	0	0	0	16	1	1	1	1	0	1	1
355	1	0	1	0	0	0	0	0	21	1	1	0	0	0	1	1
355	1	0	1	0	0	0	0	0	17	1	1	1	1	1	0	1
355	1	0	1	0	0	0	0	0	29	0	1	1	1	0	0	1
355	1	0	1	0	0	0	0	0	18	1	1	1	1	0	0	1
355	1	0	1	0	0	0	0	0	16	1	0	0	0	0	1	1
356	1	0	1	0	0	0	0	0	13	1	1	1	1	0	0	1
356	1	0	1	0	0	0	0	0	18	1	1	0	1	0	1	1
356	1	0	1	0	0	0	0	0	24	0	1	0	0	0	0	1
357	1	0	1	0	0	0	0	0	18	1	1	0	0	0	1	1
357	1	0	1	0	0	0	0	0	20	1	1	1	0	1	0	1
357	1	0	1	0	0	0	0	0	18	1	1	0	1	0	1	1
358	1	0	1	0	0	0	0	0	19	1	1	0	1	1	1	1
358	1	0	1	0	0	0	0	0	21	0	1	0	1	0	0	1
358	1	0	1	0	0	0	0	0	22	0	1	1	1	0	1	1
358	1	0	1	0	0	0	0	0	15	1	1	1	1	0	1	1
358	1	0	1	0	0	0	0	0	19	0	1	0	0	0	1	1
359	1	0	1	0	0	0	0	0	17	0	1	1	1	1	0	1
359	1	0	1	0	0	0	0	0	21	0	1	0	0	0	1	1
359	1	0	1	0	0	0	0	0	17	0	1	1	1	1	1	1
360	1	0	1	0	0	0	0	0	19	0	1	1	1	0	0	1
360	1	0	1	0	0	0	0	0	20	0	1	0	1	1	0	1
360	1	0	1	0	0	0	0	0	17	0	1	1	0	0	0	1
360	1	0	1	0	0	0	0	0	18	0	1	1	1	0	0	1
361	1	0	1	0	0	0	0	0	25	1	1	1	1	0	0	1
361	1	0	1	0	0	0	0	0	19	1	1	1	1	0	1	1
361	1	0	1	0	0	0	0	0	20	0	1	0	1	0	0	1
361	1	0	1	0	0	0	0	0	21	0	1	1	1	1	0	1
361	1	0	1	0	0	0	0	0	20	1	1	1	1	0	0	1
361	1	0	1	0	0	0	0	0	19	1	1	1	1	1	0	1
361	1	0	1	0	0	0	0	0	22	1	1	1	1	0	1	1
362	1	0	1	0	0	0	0	0	25	1	1	1	1	0	0	1
362	1	0	1	0	0	0	0	0	20	0	1	0	1	0	1	1
362	1	0	1	0	0	0	0	0	19	0	1	1	0	1	0	1
362	1	0	1	0	0	0	0	0	19	1	1	0	1	0	1	1
362	1	0	1	0	0	0	0	0	20	1	1	0	1	0	1	1
363	1	0	1	0	0	0	0	0	22	1	1	0	1	0	0	1
363	1	0	1	0	0	0	0	0	19	1	1	0	0	0	0	1
363	1	0	1	0	0	0	0	0	19	1	1	1	1	0	1	1
363	1	0	1	0	0	0	0	0	18	0	1	1	1	0	0	1
363	1	0	1	0	0	0	0	0	18	0	1	0	1	0	1	1
364	1	0	1	0	0	0	0	0	17	0	1	1	1	0	1	1
364	1	0	1	0	0	0	0	0	18	1	1	0	1	0	0	1
365	1	0	1	0	0	0	0	0	17	1	1	0	1	0	1	1
365	1	0	1	0	0	0	0	0	21	1	1	0	0	0	1	1
365	1	0	1	0	0	0	0	0	20	1	1	0	0	0	1	1
365	1	0	1	0	0	0	0	0	16	1	1	1	1	1	0	1
366	1	0	1	0	0	0	0	0	18	0	1	0	1	1	0	1
366	1	0	1	0	0	0	0	0	24	0	1	0	0	0	0	1
366	1	0	1	0	0	0	0	0	18	0	1	0	0	1	0	1
367	1	0	1	0	0	0	0	0	29	1	1	0	0	0	1	1
367	1	0	1	0	0	0	0	0	17	1	1	1	1	1	0	1
367	1	0	1	0	0	0	0	0	22	1	1	0	1	0	1	1
367	1	0	1	0	0	0	0	0	18	1	1	0	1	0	0	1
367	1	0	1	0	0	0	0	0	17	0	1	0	0	0	0	1
368	1	0	1	0	0	0	0	0	18	1	1	0	0	0	1	1
368	1	0	1	0	0	0	0	0	18	1	1	0	0	0	0	1
368	1	0	1	0	0	0	0	0	20	1	1	0	1	0	1	1
368	1	0	1	0	0	0	0	0	17	1	1	0	0	0	0	1
368	1	0	1	0	0	0	0	0	18	0	1	1	1	1	0	1
368	1	0	1	0	0	0	0	0	18	1	1	0	0	0	0	1
368	1	0	1	0	0	0	0	0	17	1	1	0	0	0	0	1
368	1	0	1	0	0	0	0	0	18	1	1	0	0	0	1	1
369	1	0	1	0	0	0	0	0	13	0	1	1	1	1	0	1
369	1	0	1	0	0	0	0	0	16	0	1	1	1	0	0	1
369	1	0	1	0	0	0	0	0	21	1	1	0	1	0	1	1
369	1	0	1	0	0	0	0	0	20	1	1	0	1	0	1	1
369	1	0	1	0	0	0	0	0	20	1	1	0	1	0	0	1
369	1	0	1	0	0	0	0	0	23	0	1	0	0	0	1	1
370	1	0	1	0	0	0	0	0	14	1	1	0	1	1	1	1
370	1	0	1	0	0	0	0	0	18	1	1	1	1	0	0	1
370	1	0	1	0	0	0	0	0	21	1	1	0	0	0	0	1
370	1	0	1	0	0	0	0	0	20	1	1	0	0	0	1	1
371	1	0	1	0	0	0	0	0	19	1	1	0	1	0	1	1
371	1	0	1	0	0	0	0	0	22	1	1	0	1	0	0	1
371	1	0	1	0	0	0	0	0	17	1	1	0	0	0	1	1
372	1	0	1	0	0	0	0	0	18	1	1	0	0	0	0	1
372	1	0	1	0	0	0	0	0	15	1	1	0	0	0	1	1
372	1	0	1	0	0	0	0	0	19	0	1	0	0	0	1	1
372	1	0	1	0	0	0	0	0	17	1	1	0	1	0	0	1
372	1	0	1	0	0	0	0	0	20	0	1	1	1	1	0	1
372	1	0	1	0	0	0	0	0	17	1	1	0	1	0	0	1
373	1	0	1	0	0	0	0	0	16	1	1	0	1	0	1	1
373	1	0	1	0	0	0	0	0	19	1	1	0	1	0	0	1
374	1	0	1	0	0	0	0	0	17	0	1	0	0	0	0	1
374	1	0	1	0	0	0	0	0	13	0	1	0	0	0	0	1
374	1	0	1	0	0	0	0	0	18	0	1	0	1	0	0	1
375	1	0	1	0	0	0	0	0	17	1	1	0	0	0	1	1
375	1	0	1	0	0	0	0	0	18	0	1	1	1	0	0	1
375	1	0	1	0	0	0	0	0	22	1	1	0	1	0	1	1
376	1	0	1	0	0	0	0	0	20	0	1	0	0	0	1	1
376	1	0	1	0	0	0	0	0	21	1	0	0	0	0	1	1
377	1	0	1	0	0	0	0	0	19	0	1	1	1	1	0	1
377	1	0	1	0	0	0	0	0	22	1	1	1	0	1	0	1
377	1	0	1	0	0	0	0	0	18	0	1	0	1	1	0	1
377	1	0	1	0	0	0	0	0	20	0	1	1	1	1	0	1
377	1	0	1	0	0	0	0	0	19	0	1	1	1	1	0	1
378	1	0	1	0	0	0	0	0	17	0	1	1	1	1	0	1
378	1	0	1	0	0	0	0	0	18	0	1	1	1	0	0	1
378	1	0	1	0	0	0	0	0	21	0	1	1	1	1	1	1
378	1	0	1	0	0	0	0	0	22	0	1	0	0	1	0	1
378	1	0	1	0	0	0	0	0	22	0	1	1	1	1	0	1
378	1	0	1	0	0	0	0	0	18	0	1	1	1	1	0	1
379	1	0	1	0	0	0	0	0	22	0	1	1	1	1	0	1
379	1	0	1	0	0	0	0	0	15	1	1	1	1	1	0	1
380	1	0	1	0	0	0	0	0	18	1	1	0	0	1	0	1
380	1	0	1	0	0	0	0	0	18	1	1	1	1	1	0	1
380	1	0	1	0	0	0	0	0	23	0	1	1	1	1	1	1
381	1	0	1	0	0	0	0	0	18	1	1	1	1	0	0	1
381	1	0	1	0	0	0	0	0	19	1	1	1	1	0	1	1
382	1	0	1	0	0	0	0	0	16	0	1	1	1	1	0	1
382	1	0	1	0	0	0	0	0	15	1	1	1	1	0	0	1
382	1	0	1	0	0	0	0	0	18	0	1	1	1	0	1	1
382	1	0	1	0	0	0	0	0	14	0	1	1	1	1	0	1
382	1	0	1	0	0	0	0	0	16	0	1	1	1	1	0	1
382	1	0	1	0	0	0	0	0	16	0	1	0	0	1	0	1
382	1	0	1	0	0	0	0	0	16	1	1	1	1	1	0	1
382	1	0	1	0	0	0	0	0	17	0	1	1	1	0	0	1
383	1	0	1	0	0	0	0	0	22	1	0	0	0	0	1	1
383	1	0	1	0	0	0	0	0	20	1	1	0	1	0	1	1
383	1	0	1	0	0	0	0	0	17	1	1	1	1	1	0	1
383	1	0	1	0	0	0	0	0	17	0	0	0	1	1	1	1
384	1	0	1	0	0	0	0	0	16	0	1	1	1	0	0	1
384	1	0	1	0	0	0	0	0	18	1	1	0	1	0	0	1
384	1	0	1	0	0	0	0	0	15	0	1	1	1	1	0	1
384	1	0	1	0	0	0	0	0	15	0	1	1	1	1	0	1
384	1	0	1	0	0	0	0	0	15	1	1	1	1	0	0	1
384	1	0	1	0	0	0	0	0	22	1	1	0	0	0	1	1
385	1	0	1	0	0	0	0	0	26	1	1	0	0	0	0	1
385	1	0	1	0	0	0	0	0	17	0	1	0	1	0	1	1
385	1	0	1	0	0	0	0	0	20	1	1	0	1	0	1	1
385	1	0	1	0	0	0	0	0	19	1	1	0	0	0	1	1
386	0	0	1	0	0	0	0	0	18	1	0	0	0	0	0	1
387	0	0	1	0	0	0	0	0	28	1	0	0	0	0	1	1
387	0	0	1	0	0	0	0	0	27	1	1	0	0	0	1	1
389	0	0	1	0	0	0	0	0	20	0	1	0	0	0	0	1
390	0	0	1	0	0	0	0	0	20	0	1	0	0	0	0	1
390	0	0	1	0	0	0	0	0	17	1	1	0	0	0	0	1
391	0	0	1	0	0	0	0	0	19	1	0	0	1	0	1	1
393	0	0	1	0	0	0	0	0	19	0	1	0	0	1	0	1
393	0	0	1	0	0	0	0	0	21	1	1	0	1	0	1	1
394	1	0	1	0	0	0	0	0	18	1	1	0	0	0	0	1
395	1	0	1	0	0	0	0	0	18	0	1	0	1	1	0	1
395	1	0	1	0	0	0	0	0	20	1	1	0	0	0	0	1
396	1	0	1	0	0	0	0	0	24	1	1	0	0	1	1	1
397	1	0	1	0	0	0	0	0	19	0	1	0	1	1	0	1
397	1	0	1	0	0	0	0	0	18	1	1	0	1	1	0	1
397	1	0	1	0	0	0	0	0	18	0	1	1	1	1	0	1
397	1	0	1	0	0	0	0	0	22	1	1	1	1	1	0	1
397	1	0	1	0	0	0	0	0	20	0	1	1	1	1	0	1
398	1	0	1	0	0	0	0	0	19	1	1	0	0	0	0	1
398	1	0	1	0	0	0	0	0	22	0	1	1	0	1	0	1
398	1	0	1	0	0	0	0	0	19	0	1	0	0	0	0	1
398	1	0	1	0	0	0	0	0	15	1	1	0	1	0	0	1
398	1	0	1	0	0	0	0	0	22	1	1	0	0	0	0	1
398	1	0	1	0	0	0	0	0	19	1	1	0	0	0	1	1
399	1	0	1	0	0	0	0	0	19	1	1	0	0	0	0	1
400	1	0	1	0	0	0	0	0	18	1	1	0	1	1	0	1
400	1	0	1	0	0	0	0	0	20	0	1	0	0	0	1	1
400	1	0	1	0	0	0	0	0	19	1	1	0	0	0	0	1
400	1	0	1	0	0	0	0	0	22	1	1	1	1	1	0	1
401	1	0	1	0	0	0	0	0	13	0	1	0	0	0	1	1
401	1	0	1	0	0	0	0	0	21	0	1	0	0	0	0	1
402	1	0	1	0	0	0	0	0	18	0	1	0	1	0	1	1
402	1	0	1	0	0	0	0	0	18	1	1	0	1	0	0	1
402	1	0	1	0	0	0	0	0	16	0	1	0	1	1	1	1
402	1	0	1	0	0	0	0	0	19	0	1	0	0	0	0	1
403	1	0	1	0	0	0	0	0	22	0	1	0	1	1	0	1
403	1	0	1	0	0	0	0	0	23	0	1	0	1	1	0	1
403	1	0	1	0	0	0	0	0	15	0	1	0	1	0	0	1
404	1	0	1	0	0	0	0	0	21	0	1	0	0	0	0	1
404	1	0	1	0	0	0	0	0	20	1	1	0	0	0	1	1
405	1	0	1	0	0	0	0	0	14	0	1	0	1	0	0	1
405	1	0	1	0	0	0	0	0	17	0	1	0	1	1	0	1
405	1	0	1	0	0	0	0	0	16	1	1	0	0	0	1	1
405	1	0	1	0	0	0	0	0	25	1	1	0	0	0	0	1
405	1	0	1	0	0	0	0	0	31	0	1	1	0	0	1	1
406	1	0	1	0	0	0	0	0	22	0	1	1	1	0	0	1
407	1	0	1	0	0	0	0	0	21	1	1	0	1	0	1	1
407	1	0	1	0	0	0	0	0	24	0	1	0	0	1	0	1
407	1	0	1	0	0	0	0	0	23	0	1	0	1	0	0	1
407	1	0	1	0	0	0	0	0	15	0	1	0	1	0	1	1
408	1	0	1	0	0	0	0	0	19	0	1	1	1	1	1	1
408	1	0	1	0	0	0	0	0	18	0	1	1	1	1	0	1
408	1	0	1	0	0	0	0	0	19	0	1	1	1	1	0	1
408	1	0	1	0	0	0	0	0	18	0	1	0	0	1	0	1
408	1	0	1	0	0	0	0	0	20	0	1	1	1	1	0	1
409	1	0	1	0	0	0	0	0	19	0	1	0	1	1	0	1
411	1	0	1	0	0	0	0	0	19	1	1	0	0	0	0	1
411	1	0	1	0	0	0	0	0	14	0	1	0	0	0	1	1
411	1	0	1	0	0	0	0	0	18	1	1	0	1	1	0	1
412	1	0	1	0	0	0	0	0	19	1	1	0	1	0	0	1
412	1	0	1	0	0	0	0	0	16	0	1	0	0	0	1	1
413	1	0	1	0	0	0	0	0	20	1	1	0	0	1	1	1
413	1	0	1	0	0	0	0	0	16	0	1	0	0	0	0	1
413	1	0	1	0	0	0	0	0	17	0	1	0	1	0	0	1
414	1	0	1	0	0	0	0	0	18	1	1	0	1	0	0	1
414	1	0	1	0	0	0	0	0	22	0	1	0	0	0	1	1
414	1	0	1	0	0	0	0	0	22	0	1	0	0	0	1	1
414	1	0	1	0	0	0	0	0	19	0	1	0	0	0	0	1
414	1	0	1	0	0	0	0	0	18	1	1	0	1	1	0	1
415	1	0	1	0	0	0	0	0	18	1	1	0	0	0	0	1
415	1	0	1	0	0	0	0	0	19	0	1	0	1	0	0	1
415	1	0	1	0	0	0	0	0	19	0	1	0	0	0	1	1
416	1	0	1	0	0	0	0	0	18	0	1	1	0	0	0	1
416	1	0	1	0	0	0	0	0	20	0	1	0	0	0	1	1
416	1	0	1	0	0	0	0	0	18	1	1	0	0	0	1	1
416	1	0	1	0	0	0	0	0	16	0	1	0	1	1	0	1
417	1	0	1	0	0	0	0	0	20	1	1	0	0	0	0	1
417	1	0	1	0	0	0	0	0	13	0	1	0	1	1	0	1
417	1	0	1	0	0	0	0	0	20	0	1	1	1	1	0	1
418	1	0	1	0	0	0	0	0	16	1	1	1	0	0	0	1
418	1	0	1	0	0	0	0	0	19	0	1	0	0	0	1	1
418	1	0	1	0	0	0	0	0	19	1	1	0	0	0	1	1
419	1	0	1	0	0	0	0	0	16	1	1	1	0	1	0	1
419	1	0	1	0	0	0	0	0	24	1	1	0	1	1	0	1
419	1	0	1	0	0	0	0	0	25	0	1	0	0	0	1	1
420	1	0	1	0	0	0	0	0	17	1	1	0	1	0	0	1
421	1	0	1	0	0	0	0	0	24	1	1	0	1	0	1	1
421	1	0	1	0	0	0	0	0	21	1	1	0	1	0	1	1
421	1	0	1	0	0	0	0	0	30	0	1	0	1	0	1	1
421	1	0	1	0	0	0	0	0	22	0	1	0	0	0	0	1
421	1	0	1	0	0	0	0	0	20	1	1	0	1	0	0	1
421	1	0	1	0	0	0	0	0	15	1	1	0	1	0	1	1
422	1	0	1	0	0	0	0	0	18	0	1	0	1	0	0	1
422	1	0	1	0	0	0	0	0	24	1	1	0	1	0	0	1
423	1	0	1	0	0	0	0	0	18	0	1	0	1	1	0	1
424	1	0	1	0	0	0	0	0	25	0	1	1	1	1	0	1
424	1	0	1	0	0	0	0	0	18	0	1	0	1	1	0	1
425	1	0	1	0	0	0	0	0	18	0	1	0	1	0	0	1
425	1	0	1	0	0	0	0	0	27	1	1	0	0	0	1	1
426	1	0	1	0	0	0	0	0	18	1	1	0	1	0	1	1
427	1	0	1	0	0	0	0	0	21	0	1	0	0	0	0	1
427	1	0	1	0	0	0	0	0	22	0	1	0	0	0	1	1
427	1	0	1	0	0	0	0	0	20	1	1	0	1	0	0	1
428	1	0	1	0	0	0	0	0	21	0	1	0	0	1	0	1
428	1	0	1	0	0	0	0	0	20	1	1	0	0	0	1	1
428	1	0	1	0	0	0	0	0	17	1	1	0	1	1	1	1
430	1	0	1	0	0	0	0	0	19	1	1	0	1	0	0	1
430	1	0	1	0	0	0	0	0	21	1	1	0	1	0	1	1
430	1	0	1	0	0	0	0	0	20	1	1	0	1	0	1	1
430	1	0	1	0	0	0	0	0	19	1	1	0	0	0	1	1
431	0	0	1	0	0	0	0	0	17	1	1	1	1	0	0	1
431	0	0	1	0	0	0	0	0	12	1	1	1	0	0	0	1
432	0	0	1	0	0	0	0	0	24	1	1	1	1	0	0	1
432	0	0	1	0	0	0	0	0	20	1	1	0	1	1	0	1
432	0	0	1	0	0	0	0	0	24	1	1	0	0	0	1	1
432	0	0	1	0	0	0	0	0	18	0	1	0	1	0	0	1
432	0	0	1	0	0	0	0	0	21	1	1	1	1	0	0	1
433	0	0	1	0	0	0	0	0	28	1	1	0	0	0	0	1
433	0	0	1	0	0	0	0	0	23	0	1	0	1	0	0	1
433	0	0	1	0	0	0	0	0	18	1	1	0	1	0	0	1
433	0	0	1	0	0	0	0	0	17	0	1	0	1	0	0	1
433	0	0	1	0	0	0	0	0	21	1	1	1	0	0	1	1
434	0	0	1	0	0	0	0	0	21	0	1	1	1	0	0	1
434	0	0	1	0	0	0	0	0	19	1	1	0	1	0	0	1
434	0	0	1	0	0	0	0	0	18	1	1	0	0	0	0	1
434	0	0	1	0	0	0	0	0	19	1	1	0	0	0	0	1
434	0	0	1	0	0	0	0	0	19	1	1	0	0	0	1	1
434	0	0	1	0	0	0	0	0	26	1	1	0	0	0	1	1
435	0	0	1	0	0	0	0	0	18	1	1	0	0	0	1	1
435	0	0	1	0	0	0	0	0	19	0	1	0	0	0	0	1
435	0	0	1	0	0	0	0	0	26	1	1	0	0	0	0	1
435	0	0	1	0	0	0	0	0	30	1	1	0	0	0	0	1
436	0	0	1	0	0	0	0	0	24	1	1	0	0	0	1	1
436	0	0	1	0	0	0	0	0	21	1	1	1	1	0	0	1
436	0	0	1	0	0	0	0	0	19	1	1	0	0	0	0	1
437	0	0	1	0	0	0	0	0	20	1	1	0	0	0	1	1
437	0	0	1	0	0	0	0	0	20	1	1	1	1	0	0	1
437	0	0	1	0	0	0	0	0	14	1	1	1	1	0	0	1
438	0	0	1	0	0	0	0	0	21	0	1	0	1	0	1	1
438	0	0	1	0	0	0	0	0	20	1	1	0	0	0	0	1
438	0	0	1	0	0	0	0	0	19	1	1	0	1	0	0	1
438	0	0	1	0	0	0	0	0	23	1	1	0	1	0	0	1
439	0	0	1	0	0	0	0	0	20	1	1	0	0	0	1	1
439	0	0	1	0	0	0	0	0	18	1	1	0	0	0	0	1
440	0	0	1	0	0	0	0	0	19	1	1	0	0	0	1	1
440	0	0	1	0	0	0	0	0	18	0	1	1	0	0	0	1
440	0	0	1	0	0	0	0	0	26	1	1	0	0	0	1	1
440	0	0	1	0	0	0	0	0	19	1	1	1	1	0	0	1
440	0	0	1	0	0	0	0	0	19	1	1	1	0	0	0	1
440	0	0	1	0	0	0	0	0	24	1	1	0	0	0	0	1
441	0	0	1	0	0	0	0	0	25	1	1	1	1	0	0	1
441	0	0	1	0	0	0	0	0	22	1	1	1	1	0	0	1
441	0	0	1	0	0	0	0	0	20	1	1	0	0	0	0	1
441	0	0	1	0	0	0	0	0	19	1	1	0	0	0	0	1
441	0	0	1	0	0	0	0	0	19	1	1	1	0	0	0	1
442	0	0	1	0	0	0	0	0	20	1	1	0	0	0	1	1
442	0	0	1	0	0	0	0	0	23	1	0	0	0	0	0	1
442	0	0	1	0	0	0	0	0	17	1	1	1	1	0	0	1
442	0	0	1	0	0	0	0	0	19	1	1	1	1	0	1	1
443	0	0	1	0	0	0	0	0	15	1	1	1	1	0	0	1
444	0	0	1	0	0	0	0	0	16	1	0	1	1	0	0	1
445	0	0	1	0	0	0	0	0	20	1	1	1	1	0	1	1
445	0	0	1	0	0	0	0	0	21	1	1	0	0	0	1	1
446	0	0	1	0	0	0	0	0	23	1	1	0	0	0	1	1
447	0	0	1	0	0	0	0	0	18	1	1	0	0	0	0	1
447	0	0	1	0	0	0	0	0	24	1	1	0	0	0	0	1
447	0	0	1	0	0	0	0	0	20	1	1	0	1	0	0	1
448	0	0	1	0	0	0	0	0	31	1	1	0	0	0	0	1
448	0	0	1	0	0	0	0	0	19	1	1	0	1	0	1	1
449	0	0	1	0	0	0	0	0	28	1	1	1	0	0	0	1
450	0	0	1	0	0	0	0	0	26	1	0	0	0	0	1	1
450	0	0	1	0	0	0	0	0	20	1	0	0	0	0	1	1
451	0	0	1	0	0	0	0	0	22	1	1	0	1	0	1	1
451	0	0	1	0	0	0	0	0	18	0	1	0	0	0	0	1
451	0	0	1	0	0	0	0	0	19	1	1	0	1	0	0	1
451	0	0	1	0	0	0	0	0	19	0	1	1	1	0	0	1
451	0	0	1	0	0	0	0	0	18	1	1	0	0	0	0	1
452	0	0	1	0	0	0	0	0	25	1	1	1	0	0	0	1
452	0	0	1	0	0	0	0	0	19	0	1	0	1	0	0	1
452	0	0	1	0	0	0	0	0	24	1	1	1	1	0	1	1
453	0	0	1	0	0	0	0	0	28	1	1	0	0	0	1	1
453	0	0	1	0	0	0	0	0	19	1	1	1	1	0	0	1
453	0	0	1	0	0	0	0	0	20	1	1	1	1	0	0	1
454	0	0	1	0	0	0	0	0	27	1	1	0	0	0	0	1
455	0	0	1	0	0	0	0	0	18	1	1	0	1	0	1	1
455	0	0	1	0	0	0	0	0	23	1	1	0	0	0	1	1
455	0	0	1	0	0	0	0	0	18	1	1	1	1	0	0	1
457	0	0	1	0	0	0	0	0	17	1	0	0	1	0	0	1
458	0	0	1	0	0	0	0	0	20	1	1	0	1	0	0	1
458	0	0	1	0	0	0	0	0	20	1	1	1	1	0	0	1
458	0	0	1	0	0	0	0	0	15	1	1	1	1	0	1	1
458	0	0	1	0	0	0	0	0	19	1	1	0	0	0	0	1
458	0	0	1	0	0	0	0	0	23	1	1	0	0	0	0	1
458	0	0	1	0	0	0	0	0	19	0	1	0	1	0	0	1
458	0	0	1	0	0	0	0	0	18	1	1	1	1	0	0	1
458	0	0	1	0	0	0	0	0	21	1	1	0	0	0	0	1
459	0	0	1	0	0	0	0	0	20	0	1	1	1	0	0	1
459	0	0	1	0	0	0	0	0	18	1	1	1	1	0	0	1
459	0	0	1	0	0	0	0	0	19	1	1	1	1	0	0	1
459	0	0	1	0	0	0	0	0	17	1	1	1	0	0	0	1
459	0	0	1	0	0	0	0	0	17	1	1	1	1	0	1	1
459	0	0	1	0	0	0	0	0	20	1	1	0	0	0	1	1
459	0	0	1	0	0	0	0	0	18	1	1	1	0	0	0	1
460	0	0	1	0	0	0	0	0	25	1	1	0	0	0	0	1
460	0	0	1	0	0	0	0	0	27	1	1	0	0	0	1	1
460	0	0	1	0	0	0	0	0	21	0	1	0	0	0	1	1
461	0	0	1	0	0	0	0	0	19	1	1	0	0	0	0	1
461	0	0	1	0	0	0	0	0	25	1	0	0	0	0	1	1
461	0	0	1	0	0	0	0	0	18	0	1	0	0	0	0	1
461	0	0	1	0	0	0	0	0	21	1	1	0	0	0	1	1
461	0	0	1	0	0	0	0	0	17	1	1	0	0	0	1	1
462	0	0	1	0	0	0	0	0	17	1	1	1	1	0	0	1
462	0	0	1	0	0	0	0	0	14	1	1	0	0	0	1	1
462	0	0	1	0	0	0	0	0	19	1	1	0	1	0	0	1
462	0	0	1	0	0	0	0	0	15	1	1	0	0	0	0	1
463	0	0	1	0	0	0	0	0	18	1	1	1	1	0	0	1
463	0	0	1	0	0	0	0	0	24	1	1	0	0	0	1	1
463	0	0	1	0	0	0	0	0	18	1	1	1	0	0	1	1
464	0	0	1	0	0	0	0	0	25	1	1	0	0	0	1	1
464	0	0	1	0	0	0	0	0	20	1	1	0	1	0	1	1
465	0	0	1	0	0	0	0	0	19	1	1	0	0	0	1	1
465	0	0	1	0	0	0	0	0	17	1	1	0	1	0	0	1
466	0	0	1	0	0	0	0	0	19	1	1	1	1	0	1	1
466	0	0	1	0	0	0	0	0	18	1	1	1	1	0	0	1
467	0	0	1	0	0	0	0	0	28	1	1	0	0	0	1	1
467	0	0	1	0	0	0	0	0	18	1	1	0	1	0	0	1
467	0	0	1	0	0	0	0	0	24	1	1	1	1	0	0	1
467	0	0	1	0	0	0	0	0	25	1	1	1	1	0	0	1
468	0	0	1	0	0	0	0	0	23	1	1	0	0	0	1	1
468	0	0	1	0	0	0	0	0	20	1	1	0	1	0	0	1
468	0	0	1	0	0	0	0	0	28	1	1	0	0	0	1	1
469	0	0	1	0	0	0	0	0	24	0	1	1	1	0	0	1
470	0	0	1	0	0	0	0	0	19	1	1	1	1	0	0	1
470	0	0	1	0	0	0	0	0	18	1	1	0	0	0	0	1
470	0	0	1	0	0	0	0	0	26	1	1	1	1	0	0	1
471	0	0	1	0	0	0	0	0	20	1	1	0	0	0	0	1
471	0	0	1	0	0	0	0	0	19	0	1	0	0	0	0	1
471	0	0	1	0	0	0	0	0	18	1	1	0	0	0	0	1
471	0	0	1	0	0	0	0	0	19	1	1	0	1	0	0	1
471	0	0	1	0	0	0	0	0	17	0	1	1	1	1	0	1
472	0	0	1	0	0	0	0	0	20	0	1	0	1	0	0	1
472	0	0	1	0	0	0	0	0	17	1	0	0	0	0	0	1
472	0	0	1	0	0	0	0	0	21	1	1	0	0	0	0	1
472	0	0	1	0	0	0	0	0	27	1	1	0	0	0	0	1
472	0	0	1	0	0	0	0	0	19	1	1	0	0	0	1	1
473	0	0	1	0	0	0	0	0	17	0	1	1	1	0	0	1
473	0	0	1	0	0	0	0	0	17	0	1	0	0	0	1	1
473	0	0	1	0	0	0	0	0	18	1	1	0	0	0	0	1
473	0	0	1	0	0	0	0	0	22	0	1	0	0	1	1	1
474	0	0	1	0	0	0	0	0	18	1	0	0	0	0	0	1
475	1	0	1	0	0	0	0	0	24	1	1	0	0	0	1	1
475	1	0	1	0	0	0	0	0	17	0	1	0	1	1	0	1
475	1	0	1	0	0	0	0	0	26	0	1	1	1	1	0	1
475	1	0	1	0	0	0	0	0	18	1	1	0	1	0	0	1
475	1	0	1	0	0	0	0	0	18	1	1	0	1	0	0	1
476	1	0	1	0	0	0	0	0	18	0	1	0	1	0	1	1
476	1	0	1	0	0	0	0	0	23	1	1	0	0	0	0	1
476	1	0	1	0	0	0	0	0	20	0	1	0	0	0	1	1
476	1	0	1	0	0	0	0	0	21	1	1	1	1	1	0	1
476	1	0	1	0	0	0	0	0	16	1	1	0	1	0	0	1
476	1	0	1	0	0	0	0	0	21	1	1	0	0	0	0	1
477	1	0	1	0	0	0	0	0	19	1	1	1	1	1	0	1
477	1	0	1	0	0	0	0	0	19	0	1	0	1	0	0	1
477	1	0	1	0	0	0	0	0	20	0	1	0	1	1	0	1
478	1	0	1	0	0	0	0	0	21	1	1	1	1	0	0	1
478	1	0	1	0	0	0	0	0	21	1	1	0	1	0	0	1
478	1	0	1	0	0	0	0	0	22	1	1	0	0	0	0	1
478	1	0	1	0	0	0	0	0	17	0	0	0	1	1	0	1
478	1	0	1	0	0	0	0	0	19	1	0	0	1	0	0	1
478	1	0	1	0	0	0	0	0	29	1	0	0	1	1	1	1
478	1	0	1	0	0	0	0	0	24	0	0	0	0	0	0	1
479	1	0	1	0	0	0	0	0	19	0	1	0	1	1	0	1
480	1	0	1	0	0	0	0	0	19	0	1	0	0	1	0	1
480	1	0	1	0	0	0	0	0	17	0	1	0	1	1	0	1
481	1	0	1	0	0	0	0	0	20	0	1	0	1	0	0	1
481	1	0	1	0	0	0	0	0	19	0	1	0	1	0	0	1
481	1	0	1	0	0	0	0	0	22	1	1	0	0	0	0	1
481	1	0	1	0	0	0	0	0	19	0	1	0	1	1	0	1
481	1	0	1	0	0	0	0	0	22	0	1	0	0	0	0	1
481	1	0	1	0	0	0	0	0	17	0	1	1	1	1	0	1
481	1	0	1	0	0	0	0	0	20	1	1	0	1	0	0	1
481	1	0	1	0	0	0	0	0	22	1	1	0	1	0	0	1
482	1	0	1	0	0	0	0	0	20	0	1	0	1	1	0	1
482	1	0	1	0	0	0	0	0	18	0	1	1	1	1	0	1
482	1	0	1	0	0	0	0	0	20	0	1	1	1	1	0	1
483	1	0	1	0	0	0	0	0	18	1	0	1	1	0	0	1
483	1	0	1	0	0	0	0	0	19	1	0	1	1	0	0	1
483	1	0	1	0	0	0	0	0	23	0	0	0	1	0	0	1
483	1	0	1	0	0	0	0	0	18	1	1	0	0	0	0	1
483	1	0	1	0	0	0	0	0	22	0	1	1	1	0	1	1
483	1	0	1	0	0	0	0	0	18	0	1	1	1	1	0	1
484	1	0	1	0	0	0	0	0	22	1	1	0	0	0	1	1
484	1	0	1	0	0	0	0	0	17	1	1	0	1	0	0	1
484	1	0	1	0	0	0	0	0	24	1	1	0	1	1	1	1
485	1	0	1	0	0	0	0	0	23	1	1	0	0	0	1	1
485	1	0	1	0	0	0	0	0	15	1	1	0	0	0	0	1
485	1	0	1	0	0	0	0	0	20	1	1	0	0	0	0	1
485	1	0	1	0	0	0	0	0	18	0	1	0	1	0	0	1
485	1	0	1	0	0	0	0	0	18	1	1	0	1	1	0	1
486	1	0	1	0	0	0	0	0	27	1	1	0	0	0	1	1
486	1	0	1	0	0	0	0	0	18	1	1	1	1	0	0	1
486	1	0	1	0	0	0	0	0	17	1	1	0	0	0	0	1
487	1	0	1	0	0	0	0	0	19	0	1	1	1	1	1	1
487	1	0	1	0	0	0	0	0	21	1	1	0	0	0	1	1
487	1	0	1	0	0	0	0	0	16	0	1	0	0	1	1	1
487	1	0	1	0	0	0	0	0	23	1	1	0	0	0	0	1
487	1	0	1	0	0	0	0	0	17	1	1	0	0	0	0	1
488	1	0	1	0	0	0	0	0	19	0	1	0	0	1	0	1
488	1	0	1	0	0	0	0	0	20	0	1	0	0	1	0	1
488	1	0	1	0	0	0	0	0	24	0	1	1	0	0	0	1
488	1	0	1	0	0	0	0	0	17	1	1	0	0	0	0	1
488	1	0	1	0	0	0	0	0	20	0	1	1	0	0	1	1
489	1	0	1	0	0	0	0	0	22	1	1	1	1	1	1	1
489	1	0	1	0	0	0	0	0	20	0	1	0	1	0	0	1
490	1	0	1	0	0	0	0	0	16	0	1	0	0	0	0	1
490	1	0	1	0	0	0	0	0	24	0	0	0	0	0	1	1
490	1	0	1	0	0	0	0	0	19	0	1	0	1	1	0	1
490	1	0	1	0	0	0	0	0	19	1	1	0	0	0	0	1
490	1	0	1	0	0	0	0	0	18	0	1	0	1	1	0	1
491	1	0	1	0	0	0	0	0	17	0	0	1	1	1	0	1
491	1	0	1	0	0	0	0	0	15	0	0	1	1	1	0	1
491	1	0	1	0	0	0	0	0	26	1	0	1	1	1	0	1
491	1	0	1	0	0	0	0	0	22	0	0	1	1	1	0	1
492	1	0	1	0	0	0	0	0	15	1	1	0	0	0	0	1
492	1	0	1	0	0	0	0	0	26	1	1	0	1	0	0	1
492	1	0	1	0	0	0	0	0	19	1	1	0	1	0	0	1
493	1	0	1	0	0	0	0	0	32	0	1	0	1	0	1	1
493	1	0	1	0	0	0	0	0	22	1	1	0	1	0	1	1
493	1	0	1	0	0	0	0	0	21	1	1	0	0	0	0	1
494	1	0	1	0	0	0	0	0	25	0	1	0	1	0	1	1
495	1	0	1	0	0	0	0	0	27	1	1	0	1	0	1	1
495	1	0	1	0	0	0	0	0	25	1	1	0	0	0	1	1
496	1	0	1	0	0	0	0	0	18	1	0	0	0	0	0	1
496	1	0	1	0	0	0	0	0	19	1	0	0	0	0	1	1
496	1	0	1	0	0	0	0	0	18	1	0	0	0	0	0	1
496	1	0	1	0	0	0	0	0	22	1	0	0	0	0	1	1
497	1	0	1	0	0	0	0	0	25	1	1	0	1	0	0	1
497	1	0	1	0	0	0	0	0	21	0	1	0	1	0	0	1
497	1	0	1	0	0	0	0	0	26	0	1	0	1	0	0	1
498	1	0	1	0	0	0	0	0	20	1	1	0	0	0	1	1
498	1	0	1	0	0	0	0	0	24	1	1	0	0	0	0	1
498	1	0	1	0	0	0	0	0	19	1	1	0	1	0	0	1
498	1	0	1	0	0	0	0	0	19	1	1	0	0	0	0	1
498	1	0	1	0	0	0	0	0	19	1	1	0	0	0	1	1
498	1	0	1	0	0	0	0	0	27	1	1	0	0	0	1	1
499	1	0	1	0	0	0	0	0	30	1	1	1	1	0	1	1
499	1	0	1	0	0	0	0	0	19	0	1	0	1	0	0	1
499	1	0	1	0	0	0	0	0	20	1	1	0	0	0	0	1
499	1	0	1	0	0	0	0	0	21	1	1	0	0	0	0	1
499	1	0	1	0	0	0	0	0	20	1	1	0	0	0	0	1
500	1	0	1	0	0	0	0	0	19	0	1	0	0	0	0	1
500	1	0	1	0	0	0	0	0	19	0	1	0	0	0	1	1
500	1	0	1	0	0	0	0	0	19	0	1	0	0	0	0	1
500	1	0	1	0	0	0	0	0	28	0	1	1	1	1	0	1
501	1	0	1	0	0	0	0	0	19	0	1	0	1	0	0	1
501	1	0	1	0	0	0	0	0	16	0	1	0	1	0	0	1
501	1	0	1	0	0	0	0	0	18	0	1	0	0	1	0	1
502	1	0	1	0	0	0	0	0	18	1	1	0	1	0	0	1
502	1	0	1	0	0	0	0	0	28	1	1	0	0	0	1	1
502	1	0	1	0	0	0	0	0	18	1	1	1	0	0	0	1
502	1	0	1	0	0	0	0	0	22	0	1	0	0	0	0	1
502	1	0	1	0	0	0	0	0	19	1	1	0	0	0	0	1
503	1	0	1	0	0	0	0	0	19	0	0	1	1	1	0	1
503	1	0	1	0	0	0	0	0	15	1	1	0	1	0	0	1
504	1	0	1	0	0	0	0	0	19	0	1	1	1	1	1	1
504	1	0	1	0	0	0	0	0	21	0	1	1	1	1	0	1
504	1	0	1	0	0	0	0	0	19	1	1	1	1	1	0	1
504	1	0	1	0	0	0	0	0	22	1	1	0	1	0	1	1
505	1	0	1	0	0	0	0	0	28	1	1	0	0	0	1	1
505	1	0	1	0	0	0	0	0	20	1	1	0	1	0	1	1
505	1	0	1	0	0	0	0	0	23	0	1	0	1	0	1	1
506	1	0	1	0	0	0	0	0	21	1	1	0	1	0	0	1
506	1	0	1	0	0	0	0	0	17	1	1	0	0	0	0	1
506	1	0	1	0	0	0	0	0	20	1	1	0	0	0	1	1
506	1	0	1	0	0	0	0	0	21	1	1	0	1	0	1	1
506	1	0	1	0	0	0	0	0	21	1	1	0	0	0	0	1
506	1	0	1	0	0	0	0	0	18	1	1	0	1	0	0	1
507	1	0	1	0	0	0	0	0	18	1	1	0	1	0	1	1
507	1	0	1	0	0	0	0	0	24	1	1	0	1	0	0	1
507	1	0	1	0	0	0	0	0	21	1	1	0	1	0	0	1
507	1	0	1	0	0	0	0	0	20	0	1	0	0	0	0	1
508	1	0	1	0	0	0	0	0	24	1	0	0	0	0	1	1
509	1	0	1	0	0	0	0	0	18	1	1	1	0	0	0	1
509	1	0	1	0	0	0	0	0	25	1	1	1	1	1	0	1
509	1	0	1	0	0	0	0	0	18	1	1	0	1	0	0	1
509	1	0	1	0	0	0	0	0	14	1	1	1	1	0	1	1
510	1	0	1	0	0	0	0	0	20	0	1	0	0	0	0	1
510	1	0	1	0	0	0	0	0	20	0	1	1	1	1	0	1
510	1	0	1	0	0	0	0	0	22	0	1	1	0	1	0	1
510	1	0	1	0	0	0	0	0	18	1	1	0	0	0	0	1
510	1	0	1	0	0	0	0	0	16	1	1	0	0	0	0	1
510	1	0	1	0	0	0	0	0	30	0	1	1	1	0	0	1
511	1	0	1	0	0	0	0	0	18	1	1	0	1	0	0	1
511	1	0	1	0	0	0	0	0	20	1	1	0	0	0	0	1
511	1	0	1	0	0	0	0	0	22	0	1	0	1	0	1	1
511	1	0	1	0	0	0	0	0	19	1	1	1	1	0	0	1
512	1	0	1	0	0	0	0	0	22	1	1	0	0	0	0	1
512	1	0	1	0	0	0	0	0	19	0	1	1	0	1	0	1
512	1	0	1	0	0	0	0	0	17	0	1	0	0	0	1	1
512	1	0	1	0	0	0	0	0	18	1	1	1	1	1	0	1
513	1	0	1	0	0	0	0	0	27	0	1	0	0	1	0	1
513	1	0	1	0	0	0	0	0	18	0	1	0	1	0	0	1
515	1	0	1	0	0	0	0	0	21	1	0	0	1	0	0	1
515	1	0	1	0	0	0	0	0	20	0	0	1	1	1	1	1
515	1	0	1	0	0	0	0	0	23	0	0	1	1	0	0	1
516	1	0	1	0	0	0	0	0	21	1	0	0	0	0	0	1
516	1	0	1	0	0	0	0	0	19	1	0	0	0	0	0	1
517	1	0	1	0	0	0	0	0	19	0	1	0	1	0	0	1
517	1	0	1	0	0	0	0	0	17	1	1	1	1	0	0	1
518	1	0	1	0	0	0	0	0	21	1	1	0	0	0	1	1
518	1	0	1	0	0	0	0	0	24	1	1	0	0	0	1	1
519	1	0	1	0	0	0	0	0	20	1	1	0	0	0	0	1
519	1	0	1	0	0	0	0	0	23	1	1	0	1	0	0	1
519	1	0	1	0	0	0	0	0	18	1	1	0	1	0	0	1
520	1	0	1	0	0	0	0	0	19	0	1	0	1	1	0	1
520	1	0	1	0	0	0	0	0	18	1	0	0	1	0	1	1
520	1	0	1	0	0	0	0	0	21	0	1	0	1	1	0	1
520	1	0	1	0	0	0	0	0	18	0	1	1	1	1	0	1
520	1	0	1	0	0	0	0	0	22	0	1	1	1	1	0	1
520	1	0	1	0	0	0	0	0	17	0	1	1	1	1	0	1
521	1	0	1	0	0	0	0	0	18	1	1	0	1	0	1	1
521	1	0	1	0	0	0	0	0	22	1	1	0	0	0	0	1
521	1	0	1	0	0	0	0	0	18	0	1	0	1	1	0	1
521	1	0	1	0	0	0	0	0	18	0	1	0	0	0	0	1
522	1	0	1	0	0	0	0	0	14	0	1	0	1	1	0	1
522	1	0	1	0	0	0	0	0	20	0	1	1	1	1	0	1
522	1	0	1	0	0	0	0	0	18	0	1	1	1	1	0	1
522	1	0	1	0	0	0	0	0	17	0	1	1	1	1	0	1
522	1	0	1	0	0	0	0	0	18	0	1	0	1	1	0	1
523	1	0	1	0	0	0	0	0	13	0	1	0	0	0	0	1
523	1	0	1	0	0	0	0	0	19	0	1	0	0	0	0	1
523	1	0	1	0	0	0	0	0	22	1	1	0	1	0	0	1
523	1	0	1	0	0	0	0	0	20	0	1	1	1	0	0	1
523	1	0	1	0	0	0	0	0	17	1	1	0	1	0	0	1
523	1	0	1	0	0	0	0	0	21	0	1	0	0	0	1	1
523	1	0	1	0	0	0	0	0	18	0	1	0	0	0	1	1
523	1	0	1	0	0	0	0	0	19	0	1	0	0	1	0	1
523	1	0	1	0	0	0	0	0	16	0	1	0	0	0	0	1
523	1	0	1	0	0	0	0	0	19	0	1	0	0	0	0	1
524	1	0	1	0	0	0	0	0	19	1	0	0	0	0	0	1
524	1	0	1	0	0	0	0	0	19	1	0	0	1	0	0	1
524	1	0	1	0	0	0	0	0	18	1	0	0	0	0	0	1
525	1	0	1	0	0	0	0	0	19	1	1	0	1	0	0	1
525	1	0	1	0	0	0	0	0	19	1	1	0	1	0	0	1
525	1	0	1	0	0	0	0	0	21	0	1	0	1	1	0	1
525	1	0	1	0	0	0	0	0	17	0	1	0	1	0	0	1
525	1	0	1	0	0	0	0	0	17	1	1	0	1	0	0	1
525	1	0	1	0	0	0	0	0	17	1	1	0	1	0	0	1
525	1	0	1	0	0	0	0	0	23	0	1	0	0	1	0	1
525	1	0	1	0	0	0	0	0	20	1	1	0	1	0	0	1
527	1	0	1	0	0	0	0	0	20	0	1	1	1	1	0	1
527	1	0	1	0	0	0	0	0	23	0	1	0	1	0	0	1
527	1	0	1	0	0	0	0	0	19	0	1	0	0	0	0	1
528	1	0	1	0	0	0	0	0	20	0	1	0	0	0	0	1
528	1	0	1	0	0	0	0	0	19	0	1	0	0	0	0	1
528	1	0	1	0	0	0	0	0	23	0	1	0	0	0	0	1
528	1	0	1	0	0	0	0	0	21	1	1	0	0	0	0	1
528	1	0	1	0	0	0	0	0	18	0	1	1	1	1	0	1
528	1	0	1	0	0	0	0	0	17	1	1	1	1	1	1	1
529	1	0	1	0	0	0	0	0	19	1	1	0	0	0	0	1
529	1	0	1	0	0	0	0	0	20	1	1	0	0	0	1	1
530	1	0	1	0	0	0	0	0	15	1	1	1	1	0	0	1
530	1	0	1	0	0	0	0	0	19	0	1	0	0	0	0	1
531	0	0	1	0	0	0	0	0	22	0	1	0	1	0	0	1
531	0	0	1	0	0	0	0	0	19	1	1	0	0	0	1	1
531	0	0	1	0	0	0	0	0	23	1	1	0	0	0	0	1
531	0	0	1	0	0	0	0	0	19	0	1	0	1	1	1	1
531	0	0	1	0	0	0	0	0	19	1	1	0	0	0	1	1
531	0	0	1	0	0	0	0	0	19	0	1	0	1	0	0	1
532	0	0	1	0	0	0	0	0	20	1	1	1	1	0	0	1
532	0	0	1	0	0	0	0	0	21	1	1	0	1	0	0	1
532	0	0	1	0	0	0	0	0	22	1	1	0	1	0	1	1
533	0	0	1	0	0	0	0	0	18	1	1	1	1	0	1	1
533	0	0	1	0	0	0	0	0	17	0	1	1	1	0	0	1
533	0	0	1	0	0	0	0	0	19	1	1	0	1	0	1	1
534	0	0	1	0	0	0	0	0	19	1	1	0	0	0	1	1
534	0	0	1	0	0	0	0	0	20	0	1	0	0	0	0	1
535	0	0	1	0	0	0	0	0	14	1	1	1	0	0	0	1
535	0	0	1	0	0	0	0	0	19	1	1	0	1	0	0	1
536	0	0	1	0	0	0	0	0	25	1	1	0	0	0	1	1
536	0	0	1	0	0	0	0	0	17	1	1	0	1	0	1	1
536	0	0	1	0	0	0	0	0	18	1	1	1	1	0	0	1
537	0	0	1	0	0	0	0	0	22	1	1	1	0	0	1	1
537	0	0	1	0	0	0	0	0	19	1	1	0	1	0	0	1
537	0	0	1	0	0	0	0	0	20	1	1	1	0	0	0	1
537	0	0	1	0	0	0	0	0	22	1	1	1	1	0	0	1
537	0	0	1	0	0	0	0	0	20	1	1	0	0	0	1	1
538	0	0	1	0	0	0	0	0	20	1	1	0	0	0	1	1
538	0	0	1	0	0	0	0	0	32	1	1	1	1	0	1	1
539	0	0	1	0	0	0	0	0	20	0	1	1	1	0	0	1
539	0	0	1	0	0	0	0	0	22	1	1	1	1	0	0	1
539	0	0	1	0	0	0	0	0	21	0	1	1	1	0	0	1
539	0	0	1	0	0	0	0	0	18	0	1	0	1	0	0	1
539	0	0	1	0	0	0	0	0	16	1	1	0	0	0	0	1
540	1	0	1	0	0	0	0	0	18	1	1	0	1	0	0	1
540	1	0	1	0	0	0	0	0	21	1	1	0	0	0	0	1
541	1	0	1	0	0	0	0	0	16	1	1	1	1	1	0	1
541	1	0	1	0	0	0	0	0	17	0	1	1	1	1	0	1
541	1	0	1	0	0	0	0	0	19	1	0	0	1	0	1	1
541	1	0	1	0	0	0	0	0	24	0	1	0	1	0	1	1
542	1	0	1	0	0	0	0	0	15	0	1	0	0	0	0	1
543	1	0	1	0	0	0	0	0	21	1	1	1	1	0	1	1
543	1	0	1	0	0	0	0	0	16	0	1	0	1	0	0	1
543	1	0	1	0	0	0	0	0	20	1	1	0	0	0	0	1
543	1	0	1	0	0	0	0	0	19	0	1	0	1	0	0	1
543	1	0	1	0	0	0	0	0	19	1	1	0	0	0	1	1
544	1	0	1	0	0	0	0	0	18	0	1	0	1	0	1	1
544	1	0	1	0	0	0	0	0	19	1	1	0	0	0	0	1
545	1	0	1	0	0	0	0	0	25	1	0	0	0	0	1	1
545	1	0	1	0	0	0	0	0	18	1	0	0	1	0	0	1
545	1	0	1	0	0	0	0	0	17	1	1	0	1	1	0	1
545	1	0	1	0	0	0	0	0	20	0	1	1	1	1	0	1
545	1	0	1	0	0	0	0	0	20	0	1	0	1	0	0	1
546	1	0	1	0	0	0	0	0	24	1	1	0	0	0	1	1
546	1	0	1	0	0	0	0	0	19	1	1	0	1	0	1	1
546	1	0	1	0	0	0	0	0	19	1	1	0	0	0	0	1
546	1	0	1	0	0	0	0	0	23	0	1	0	0	0	0	1
547	1	0	1	0	0	0	0	0	17	0	1	1	1	1	1	1
547	1	0	1	0	0	0	0	0	18	1	1	0	0	0	0	1
547	1	0	1	0	0	0	0	0	19	1	1	0	0	0	1	1
548	1	0	1	0	0	0	0	0	20	1	1	0	0	1	0	1
548	1	0	1	0	0	0	0	0	23	1	1	0	1	0	1	1
548	1	0	1	0	0	0	0	0	21	1	1	0	1	0	0	1
549	1	0	1	0	0	0	0	0	15	0	1	0	0	0	1	1
549	1	0	1	0	0	0	0	0	19	1	1	0	1	0	0	1
549	1	0	1	0	0	0	0	0	17	0	1	0	0	1	0	1
549	1	0	1	0	0	0	0	0	21	1	1	0	0	0	1	1
550	1	0	1	0	0	0	0	0	23	1	0	0	1	0	1	1
550	1	0	1	0	0	0	0	0	18	0	1	0	0	1	0	1
550	1	0	1	0	0	0	0	0	17	0	1	0	1	1	0	1
551	1	0	1	0	0	0	0	0	17	0	1	0	1	0	0	1
551	1	0	1	0	0	0	0	0	24	1	1	0	0	1	1	1
551	1	0	1	0	0	0	0	0	16	0	1	1	1	1	0	1
551	1	0	1	0	0	0	0	0	18	1	0	0	0	0	1	1
551	1	0	1	0	0	0	0	0	16	0	1	0	1	1	0	1
551	1	0	1	0	0	0	0	0	24	0	1	1	1	1	1	1
552	1	0	1	0	0	0	0	0	22	1	1	0	0	1	0	1
552	1	0	1	0	0	0	0	0	16	0	1	0	1	0	0	1
552	1	0	1	0	0	0	0	0	19	0	1	0	0	1	0	1
552	1	0	1	0	0	0	0	0	19	0	1	0	0	0	0	1
552	1	0	1	0	0	0	0	0	18	1	1	0	0	0	1	1
553	1	0	1	0	0	0	0	0	19	1	1	0	0	0	1	1
553	1	0	1	0	0	0	0	0	19	1	1	0	1	0	0	1
554	1	0	1	0	0	0	0	0	25	1	1	0	0	0	0	1
554	1	0	1	0	0	0	0	0	20	0	1	0	0	0	0	1
554	1	0	1	0	0	0	0	0	17	0	1	0	0	0	1	1
555	1	0	1	0	0	0	0	0	18	0	1	0	1	0	0	1
555	1	0	1	0	0	0	0	0	20	1	1	0	1	1	0	1
555	1	0	1	0	0	0	0	0	20	0	1	0	1	0	1	1
555	1	0	1	0	0	0	0	0	25	0	1	0	1	0	1	1
555	1	0	1	0	0	0	0	0	16	1	1	0	0	0	1	1
555	1	0	1	0	0	0	0	0	21	1	1	0	0	0	1	1
555	1	0	1	0	0	0	0	0	18	1	1	0	0	0	0	1
555	1	0	1	0	0	0	0	0	18	0	1	0	0	0	0	1
556	1	0	1	0	0	0	0	0	19	1	1	0	0	0	1	1
556	1	0	1	0	0	0	0	0	20	0	1	0	0	0	1	1
557	1	0	1	0	0	0	0	0	17	0	1	0	1	0	1	1
557	1	0	1	0	0	0	0	0	20	1	1	0	1	0	1	1
558	1	0	1	0	0	0	0	0	16	0	1	0	1	0	0	1
558	1	0	1	0	0	0	0	0	19	0	1	1	1	0	0	1
558	1	0	1	0	0	0	0	0	17	1	1	0	0	0	1	1
558	1	0	1	0	0	0	0	0	21	1	1	0	0	0	1	1
559	1	0	1	0	0	0	0	0	23	0	1	0	0	0	0	1
559	1	0	1	0	0	0	0	0	22	0	1	0	1	0	0	1
559	1	0	1	0	0	0	0	0	18	0	1	0	1	0	0	1
559	1	0	1	0	0	0	0	0	17	0	1	0	1	0	1	1
559	1	0	1	0	0	0	0	0	16	0	1	1	1	0	0	1
559	1	0	1	0	0	0	0	0	21	1	1	0	0	1	0	1
559	1	0	1	0	0	0	0	0	19	1	1	0	1	0	1	1
559	1	0	1	0	0	0	0	0	15	1	1	0	0	0	1	1
560	1	0	1	0	0	0	0	0	21	1	1	1	1	1	0	1
560	1	0	1	0	0	0	0	0	17	1	1	1	1	0	0	1
560	1	0	1	0	0	0	0	0	18	0	1	0	0	0	0	1
560	1	0	1	0	0	0	0	0	14	1	1	1	1	1	0	1
560	1	0	1	0	0	0	0	0	19	1	1	0	1	0	0	1
561	1	0	1	0	0	0	0	0	19	1	1	0	1	0	1	1
561	1	0	1	0	0	0	0	0	18	1	1	0	0	0	1	1
561	1	0	1	0	0	0	0	0	16	1	1	0	1	0	0	1
562	1	0	1	0	0	0	0	0	19	1	1	0	1	0	1	1
562	1	0	1	0	0	0	0	0	20	1	1	1	0	0	1	1
562	1	0	1	0	0	0	0	0	27	1	1	0	1	0	1	1
563	1	0	1	0	0	0	0	0	17	1	1	0	1	0	0	1
563	1	0	1	0	0	0	0	0	19	1	1	0	1	0	0	1
563	1	0	1	0	0	0	0	0	18	0	1	1	1	1	0	1
563	1	0	1	0	0	0	0	0	19	0	1	0	1	0	0	1
564	1	0	1	0	0	0	0	0	24	1	1	1	1	0	1	1
564	1	0	1	0	0	0	0	0	23	1	1	0	0	0	1	1
564	1	0	1	0	0	0	0	0	23	1	1	0	0	0	1	1
565	1	0	1	0	0	0	0	0	18	1	1	1	1	0	0	1
565	1	0	1	0	0	0	0	0	18	1	1	0	1	0	1	1
565	1	0	1	0	0	0	0	0	18	1	1	0	1	0	1	1
566	1	0	1	0	0	0	0	0	22	1	1	1	1	0	1	1
566	1	0	1	0	0	0	0	0	19	0	1	0	0	1	0	1
566	1	0	1	0	0	0	0	0	28	1	1	0	0	0	1	1
566	1	0	1	0	0	0	0	0	18	1	1	0	1	0	0	1
567	1	0	1	0	0	0	0	0	17	1	1	0	1	0	0	1
567	1	0	1	0	0	0	0	0	19	0	1	0	1	0	0	1
567	1	0	1	0	0	0	0	0	15	1	1	0	1	0	0	1
567	1	0	1	0	0	0	0	0	23	0	1	0	1	0	1	1
567	1	0	1	0	0	0	0	0	16	0	1	1	1	0	0	1
569	1	0	1	0	0	0	0	0	20	0	1	1	1	1	0	1
569	1	0	1	0	0	0	0	0	24	1	1	0	1	0	0	1
570	1	0	1	0	0	0	0	0	16	1	1	1	1	1	0	1
570	1	0	1	0	0	0	0	0	21	1	1	0	0	0	1	1
570	1	0	1	0	0	0	0	0	19	1	1	0	0	0	0	1
570	1	0	1	0	0	0	0	0	19	0	1	1	1	0	1	1
570	1	0	1	0	0	0	0	0	29	0	1	1	1	0	1	1
571	1	0	1	0	0	0	0	0	24	1	1	0	1	1	0	1
571	1	0	1	0	0	0	0	0	21	1	1	0	1	0	1	1
572	1	0	1	0	0	0	0	0	18	1	1	0	0	0	0	1
572	1	0	1	0	0	0	0	0	24	1	1	0	1	0	1	1
573	1	0	1	0	0	0	0	0	16	1	1	0	0	0	1	1
573	1	0	1	0	0	0	0	0	20	0	1	0	0	0	1	1
573	1	0	1	0	0	0	0	0	18	0	1	0	0	1	1	1
574	1	0	1	0	0	0	0	0	26	1	1	1	1	0	0	1
575	1	0	1	0	0	0	0	0	18	1	1	0	0	0	0	1
576	1	0	1	0	0	0	0	0	18	1	1	0	0	0	1	1
576	1	0	1	0	0	0	0	0	25	1	1	0	0	0	0	1
576	1	0	1	0	0	0	0	0	22	0	1	0	0	0	1	1
577	1	0	1	0	0	0	0	0	20	1	0	0	0	0	0	1
577	1	0	1	0	0	0	0	0	20	0	1	0	0	0	0	1
578	1	0	1	0	0	0	0	0	21	0	1	0	0	0	1	1
578	1	0	1	0	0	0	0	0	19	0	1	1	1	1	0	1
579	1	0	1	0	0	0	0	0	17	0	1	1	1	1	0	1
579	1	0	1	0	0	0	0	0	23	1	1	0	0	0	0	1
579	1	0	1	0	0	0	0	0	23	1	1	0	0	0	0	1
580	1	0	1	0	0	0	0	0	20	1	1	0	0	0	1	1
580	1	0	1	0	0	0	0	0	18	1	1	0	0	0	0	1
580	1	0	1	0	0	0	0	0	16	0	1	0	1	0	0	1
580	1	0	1	0	0	0	0	0	21	0	1	0	1	0	0	1
581	1	0	1	0	0	0	0	0	18	1	1	1	1	0	0	1
581	1	0	1	0	0	0	0	0	19	1	1	0	0	0	0	1
582	1	0	1	0	0	0	0	0	20	0	1	0	1	0	1	1
582	1	0	1	0	0	0	0	0	21	0	1	0	0	0	0	1
583	1	0	1	0	0	0	0	0	22	0	1	1	1	1	0	1
583	1	0	1	0	0	0	0	0	16	1	1	0	1	0	1	1
583	1	0	1	0	0	0	0	0	18	0	1	0	0	1	0	1
584	1	0	1	0	0	0	0	0	15	0	1	0	0	0	0	1
585	1	0	1	0	0	0	0	0	19	1	1	0	0	0	0	1
585	1	0	1	0	0	0	0	0	18	0	1	1	1	0	1	1
585	1	0	1	0	0	0	0	0	22	0	1	1	1	0	1	1
586	1	0	1	0	0	0	0	0	20	1	1	0	0	0	1	1
586	1	0	1	0	0	0	0	0	19	1	1	0	0	0	1	1
586	1	0	1	0	0	0	0	0	17	0	1	0	1	0	1	1
586	1	0	1	0	0	0	0	0	20	1	1	0	0	0	1	1
587	1	0	1	0	0	0	0	0	17	1	1	0	1	0	1	1
587	1	0	1	0	0	0	0	0	17	1	1	0	1	0	1	1
587	1	0	1	0	0	0	0	0	32	1	1	0	1	0	1	1
587	1	0	1	0	0	0	0	0	20	1	1	0	0	0	1	1
587	1	0	1	0	0	0	0	0	19	0	1	0	1	0	1	1
587	1	0	1	0	0	0	0	0	27	0	1	0	1	0	1	1
587	1	0	1	0	0	0	0	0	21	1	1	1	1	1	0	1
588	1	0	1	0	0	0	0	0	19	1	1	0	0	0	0	1
588	1	0	1	0	0	0	0	0	19	1	1	0	1	0	1	1
588	1	0	1	0	0	0	0	0	20	1	1	0	1	0	1	1
589	1	0	1	0	0	0	0	0	19	1	1	0	1	0	1	1
589	1	0	1	0	0	0	0	0	16	1	1	0	0	0	1	1
589	1	0	1	0	0	0	0	0	15	1	1	1	1	0	0	1
589	1	0	1	0	0	0	0	0	21	1	1	1	1	0	1	1
589	1	0	1	0	0	0	0	0	16	1	1	1	1	0	0	1
590	1	0	1	0	0	0	0	0	19	1	1	0	1	0	1	1
590	1	0	1	0	0	0	0	0	23	1	1	1	1	1	0	1
590	1	0	1	0	0	0	0	0	21	1	1	0	1	0	1	1
590	1	0	1	0	0	0	0	0	24	1	1	0	1	0	0	1
591	0	0	1	0	0	0	0	0	17	1	1	0	0	0	0	1
591	0	0	1	0	0	0	0	0	19	1	1	0	0	0	0	1
591	0	0	1	0	0	0	0	0	19	1	1	0	1	0	1	1
592	0	0	1	0	0	0	0	0	17	0	1	1	1	1	0	1
592	0	0	1	0	0	0	0	0	16	1	1	1	1	1	0	1
592	0	0	1	0	0	0	0	0	17	1	1	1	0	1	0	1
592	0	0	1	0	0	0	0	0	17	0	1	1	1	1	0	1
592	0	0	1	0	0	0	0	0	18	0	1	1	0	1	0	1
593	0	0	1	0	0	0	0	0	22	1	0	0	0	0	0	1
593	0	0	1	0	0	0	0	0	23	1	1	0	1	0	0	1
593	0	0	1	0	0	0	0	0	29	1	1	0	0	0	1	1
593	0	0	1	0	0	0	0	0	38	1	0	0	0	0	1	1
594	0	0	1	0	0	0	0	0	18	0	1	1	0	0	0	1
594	0	0	1	0	0	0	0	0	28	1	1	1	1	0	0	1
595	0	0	1	0	0	0	0	0	18	1	1	0	1	0	1	1
595	0	0	1	0	0	0	0	0	18	0	1	1	1	0	0	1
595	0	0	1	0	0	0	0	0	24	1	1	1	1	0	1	1
595	0	0	1	0	0	0	0	0	22	1	1	0	0	0	1	1
596	0	0	1	0	0	0	0	0	12	0	1	1	0	0	0	1
596	0	0	1	0	0	0	0	0	18	0	1	0	1	0	0	1
596	0	0	1	0	0	0	0	0	20	0	1	1	1	0	0	1
596	0	0	1	0	0	0	0	0	21	0	1	1	1	0	0	1
596	0	0	1	0	0	0	0	0	19	0	1	0	1	0	0	1
596	0	0	1	0	0	0	0	0	24	0	1	1	1	1	0	1
596	0	0	1	0	0	0	0	0	20	0	1	0	1	1	0	1
597	0	0	1	0	0	0	0	0	21	1	1	0	1	1	0	1
597	0	0	1	0	0	0	0	0	19	1	1	0	1	0	0	1
597	0	0	1	0	0	0	0	0	20	0	1	1	1	1	0	1
598	0	0	1	0	0	0	0	0	23	0	1	1	1	1	0	1
598	0	0	1	0	0	0	0	0	18	1	1	1	0	0	0	1
598	0	0	1	0	0	0	0	0	16	0	1	1	1	0	0	1
599	0	0	1	0	0	0	0	0	20	1	1	0	0	0	0	1
599	0	0	1	0	0	0	0	0	24	1	1	1	0	0	0	1
599	0	0	1	0	0	0	0	0	19	1	1	0	0	0	0	1
599	0	0	1	0	0	0	0	0	26	1	1	0	0	0	1	1
599	0	0	1	0	0	0	0	0	17	1	1	1	1	0	0	1
600	0	0	1	0	0	0	0	0	22	0	1	1	1	1	0	1
600	0	0	1	0	0	0	0	0	22	1	1	1	1	1	0	1
600	0	0	1	0	0	0	0	0	18	0	1	0	1	1	0	1
600	0	0	1	0	0	0	0	0	20	1	1	0	0	1	0	1
600	0	0	1	0	0	0	0	0	22	1	1	0	0	0	0	1
600	0	0	1	0	0	0	0	0	21	0	1	1	0	1	0	1
600	0	0	1	0	0	0	0	0	23	0	1	1	1	1	0	1
600	0	0	1	0	0	0	0	0	22	1	1	0	0	0	0	1
601	1	0	1	0	0	0	0	0	21	1	1	0	1	0	0	1
601	1	0	1	0	0	0	0	0	17	0	1	1	0	1	0	1
601	1	0	1	0	0	0	0	0	18	1	1	0	1	1	0	1
602	1	0	1	0	0	0	0	0	19	0	1	0	0	1	1	1
602	1	0	1	0	0	0	0	0	18	1	1	0	0	0	0	1
602	1	0	1	0	0	0	0	0	17	0	1	0	1	0	0	1
602	1	0	1	0	0	0	0	0	20	0	1	0	1	0	0	1
602	1	0	1	0	0	0	0	0	27	0	1	0	0	0	0	1
602	1	0	1	0	0	0	0	0	18	0	1	0	1	1	0	1
603	1	0	1	0	0	0	0	0	17	0	1	1	1	1	0	1
603	1	0	1	0	0	0	0	0	16	0	1	1	1	1	0	1
603	1	0	1	0	0	0	0	0	20	0	1	0	1	1	0	1
603	1	0	1	0	0	0	0	0	16	0	1	0	1	1	0	1
603	1	0	1	0	0	0	0	0	18	1	1	0	1	1	0	1
603	1	0	1	0	0	0	0	0	17	0	1	1	1	1	0	1
603	1	0	1	0	0	0	0	0	19	0	1	0	1	1	0	1
603	1	0	1	0	0	0	0	0	23	0	1	0	0	1	0	1
604	1	0	1	0	0	0	0	0	20	0	1	0	1	1	1	1
604	1	0	1	0	0	0	0	0	19	0	1	0	1	1	0	1
604	1	0	1	0	0	0	0	0	24	0	1	1	1	1	1	1
604	1	0	1	0	0	0	0	0	22	0	1	0	1	0	0	1
604	1	0	1	0	0	0	0	0	21	0	1	1	1	1	0	1
605	1	0	1	0	0	0	0	0	19	0	1	1	1	1	0	1
606	1	0	1	0	0	0	0	0	21	1	1	0	0	0	0	1
606	1	0	1	0	0	0	0	0	28	1	1	0	0	1	1	1
607	1	0	1	0	0	0	0	0	22	0	1	0	1	1	0	1
607	1	0	1	0	0	0	0	0	18	0	1	1	1	0	0	1
608	1	0	1	0	0	0	0	0	22	0	1	0	1	0	0	1
608	1	0	1	0	0	0	0	0	16	0	1	1	1	1	0	1
608	1	0	1	0	0	0	0	0	24	0	1	1	1	0	1	1
610	1	0	1	0	0	0	0	0	13	1	1	0	1	1	1	1
610	1	0	1	0	0	0	0	0	17	1	1	1	1	1	0	1
610	1	0	1	0	0	0	0	0	22	1	1	1	0	1	0	1
610	1	0	1	0	0	0	0	0	27	0	1	1	0	0	0	1
610	1	0	1	0	0	0	0	0	19	0	1	0	1	1	0	1
610	1	0	1	0	0	0	0	0	20	1	1	0	1	1	0	1
611	1	0	1	0	0	0	0	0	15	0	0	0	1	1	0	1
611	1	0	1	0	0	0	0	0	20	1	0	0	1	0	0	1
611	1	0	1	0	0	0	0	0	19	1	0	0	0	0	1	1
611	1	0	1	0	0	0	0	0	22	0	0	0	0	1	1	1
611	1	0	1	0	0	0	0	0	24	1	1	0	0	0	0	1
612	1	0	1	0	0	0	0	0	22	1	1	0	0	0	0	1
612	1	0	1	0	0	0	0	0	22	1	1	0	0	0	0	1
612	1	0	1	0	0	0	0	0	18	0	1	1	1	1	0	1
612	1	0	1	0	0	0	0	0	23	1	1	0	0	0	0	1
612	1	0	1	0	0	0	0	0	21	1	1	0	1	0	0	1
612	1	0	1	0	0	0	0	0	21	0	1	0	1	0	0	1
612	1	0	1	0	0	0	0	0	23	0	1	0	1	0	0	1
613	1	0	1	0	0	0	0	0	19	1	1	0	0	1	0	1
613	1	0	1	0	0	0	0	0	18	0	1	0	0	0	1	1
613	1	0	1	0	0	0	0	0	21	0	1	1	1	1	0	1
613	1	0	1	0	0	0	0	0	19	0	1	1	1	1	0	1
613	1	0	1	0	0	0	0	0	16	0	1	1	1	0	0	1
614	1	0	1	0	0	0	0	0	24	0	1	0	0	1	0	1
615	1	0	1	0	0	0	0	0	19	0	1	0	1	1	0	1
615	1	0	1	0	0	0	0	0	23	0	1	1	1	1	0	1
615	1	0	1	0	0	0	0	0	21	0	1	0	0	0	0	1
615	1	0	1	0	0	0	0	0	23	0	1	1	1	0	0	1
615	1	0	1	0	0	0	0	0	16	0	1	0	0	0	0	1
615	1	0	1	0	0	0	0	0	23	0	1	0	1	1	0	1
616	1	0	1	0	0	0	0	0	21	1	1	1	1	1	0	1
616	1	0	1	0	0	0	0	0	21	1	1	1	1	0	1	1
616	1	0	1	0	0	0	0	0	20	0	1	1	1	1	0	1
617	1	0	1	0	0	0	0	0	22	1	0	1	1	0	1	1
617	1	0	1	0	0	0	0	0	20	0	0	1	1	1	0	1
617	1	0	1	0	0	0	0	0	21	0	0	0	1	0	0	1
618	1	0	1	0	0	0	0	0	22	0	1	0	1	1	0	1
618	1	0	1	0	0	0	0	0	18	0	1	0	0	0	0	1
619	1	0	1	0	0	0	0	0	19	1	1	0	1	0	0	1
619	1	0	1	0	0	0	0	0	21	1	1	0	0	0	0	1
619	1	0	1	0	0	0	0	0	25	1	1	1	1	0	0	1
619	1	0	1	0	0	0	0	0	15	1	1	1	0	0	0	1
619	1	0	1	0	0	0	0	0	16	1	1	0	0	0	0	1
619	1	0	1	0	0	0	0	0	20	1	1	1	1	0	0	1
619	1	0	1	0	0	0	0	0	22	0	1	0	1	1	0	1
619	1	0	1	0	0	0	0	0	19	0	1	0	1	1	0	1
619	1	0	1	0	0	0	0	0	15	1	1	1	1	1	0	1
620	1	0	1	0	0	0	0	0	20	1	1	1	1	1	0	1
620	1	0	1	0	0	0	0	0	22	0	1	1	1	1	0	1
620	1	0	1	0	0	0	0	0	14	0	1	0	1	1	0	1
620	1	0	1	0	0	0	0	0	18	0	1	0	1	1	0	1
621	1	0	1	0	0	0	0	0	21	0	1	1	1	1	0	1
621	1	0	1	0	0	0	0	0	19	0	1	1	1	1	0	1
622	1	0	1	0	0	0	0	0	20	0	1	0	1	0	0	1
622	1	0	1	0	0	0	0	0	20	0	1	0	1	1	0	1
622	1	0	1	0	0	0	0	0	18	0	1	1	1	1	0	1
622	1	0	1	0	0	0	0	0	24	0	1	1	1	1	0	1
623	1	0	1	0	0	0	0	0	19	0	1	0	1	0	0	1
623	1	0	1	0	0	0	0	0	20	0	1	0	1	0	0	1
624	1	0	1	0	0	0	0	0	21	0	1	0	1	1	0	1
624	1	0	1	0	0	0	0	0	18	0	1	1	1	1	0	1
624	1	0	1	0	0	0	0	0	16	0	1	1	1	1	0	1
624	1	0	1	0	0	0	0	0	22	0	1	1	1	1	0	1
624	1	0	1	0	0	0	0	0	21	0	1	1	1	1	0	1
625	1	0	1	0	0	0	0	0	26	0	1	0	0	1	0	1
625	1	0	1	0	0	0	0	0	17	0	1	0	1	1	0	1
625	1	0	1	0	0	0	0	0	18	0	1	1	1	1	0	1
626	1	0	1	0	0	0	0	0	23	0	1	0	1	0	0	1
626	1	0	1	0	0	0	0	0	21	0	1	1	1	1	0	1
626	1	0	1	0	0	0	0	0	18	0	1	1	1	1	0	1
626	1	0	1	0	0	0	0	0	19	0	1	1	1	1	0	1
626	1	0	1	0	0	0	0	0	18	0	1	1	1	1	0	1
626	1	0	1	0	0	0	0	0	19	0	1	1	1	1	0	1
626	1	0	1	0	0	0	0	0	20	1	1	1	1	0	0	1
627	1	0	1	0	0	0	0	0	16	0	1	1	1	0	0	1
627	1	0	1	0	0	0	0	0	21	0	1	0	1	1	0	1
627	1	0	1	0	0	0	0	0	18	0	1	0	1	0	0	1
627	1	0	1	0	0	0	0	0	18	0	1	0	0	0	0	1
627	1	0	1	0	0	0	0	0	17	0	1	1	1	1	0	1
627	1	0	1	0	0	0	0	0	18	0	1	1	0	1	0	1
627	1	0	1	0	0	0	0	0	19	0	1	0	1	1	0	1
628	1	0	1	0	0	0	0	0	21	0	1	1	1	1	0	1
628	1	0	1	0	0	0	0	0	17	0	1	1	1	1	0	1
628	1	0	1	0	0	0	0	0	19	0	1	0	1	0	0	1
629	1	0	1	0	0	0	0	0	19	0	1	1	0	1	0	1
629	1	0	1	0	0	0	0	0	14	0	1	1	1	0	1	1
629	1	0	1	0	0	0	0	0	19	0	1	1	1	1	0	1
629	1	0	1	0	0	0	0	0	21	0	1	0	0	0	0	1
629	1	0	1	0	0	0	0	0	18	0	1	1	1	0	0	1
629	1	0	1	0	0	0	0	0	21	0	1	0	1	0	0	1
630	1	0	1	0	0	0	0	0	24	0	1	1	1	1	0	1
630	1	0	1	0	0	0	0	0	25	0	1	1	1	0	0	1
630	1	0	1	0	0	0	0	0	23	0	1	1	1	1	0	1
630	1	0	1	0	0	0	0	0	21	0	1	1	1	1	0	1
631	1	0	1	0	0	0	0	0	20	0	1	0	1	0	0	1
631	1	0	1	0	0	0	0	0	16	0	1	0	0	0	0	1
631	1	0	1	0	0	0	0	0	20	0	1	1	1	1	0	1
631	1	0	1	0	0	0	0	0	17	0	1	1	1	1	0	1
631	1	0	1	0	0	0	0	0	21	0	1	1	1	1	0	1
631	1	0	1	0	0	0	0	0	21	0	1	1	1	1	0	1
631	1	0	1	0	0	0	0	0	18	1	1	0	1	0	1	1
632	1	0	1	0	0	0	0	0	28	0	1	1	1	1	0	1
632	1	0	1	0	0	0	0	0	20	1	1	1	1	1	0	1
632	1	0	1	0	0	0	0	0	19	0	1	0	0	1	0	1
632	1	0	1	0	0	0	0	0	22	0	1	1	1	1	0	1
632	1	0	1	0	0	0	0	0	18	0	1	0	0	0	0	1
633	1	0	1	0	0	0	0	0	23	0	1	1	1	1	0	1
633	1	0	1	0	0	0	0	0	17	0	1	1	1	1	0	1
634	1	0	1	0	0	0	0	0	23	1	1	0	1	0	0	1
634	1	0	1	0	0	0	0	0	19	1	1	0	0	0	0	1
634	1	0	1	0	0	0	0	0	21	0	1	0	0	0	0	1
634	1	0	1	0	0	0	0	0	20	0	1	1	1	1	0	1
634	1	0	1	0	0	0	0	0	19	1	1	0	0	0	0	1
[truncated: 25,856 more rows]
